# Supplementary material for: N-(3-Methyl­phen­yl)quinoxalin-2-amine monohydrate
Source: Acta Crystallogr Sect E Struct Rep Online. 2010 Aug 11;66(Pt 9):o2276. doi: 10.1107/S1600536810031260 (PMC3007995; doi:10.1107/S1600536810031260)
Supplement: Supplementary file 2 [file e-66-o2276-Isup2.hkl]

# 
# h,k,l, Fc-squared, Fo-squared, sigma(Fo-squared) and status flag 
# 
data_I
_shelx_title '  P21/c' 
_shelx_refln_list_code          4 
_shelx_F_calc_maximum      180.81 
_exptl_crystal_F_000       452.00 
_reflns_d_resolution_high  0.7600 
 
loop_ 
 _symmetry_equiv_pos_as_xyz 
 'x, y, z' 
 '-x, y+1/2, -z+1/2' 
 '-x, -y, -z' 
 'x, -y-1/2, z-1/2' 
 
_cell_length_a    10.9002 
_cell_length_b    11.1048 
_cell_length_c    11.1715 
_cell_angle_alpha  90.000 
_cell_angle_beta  106.780 
_cell_angle_gamma  90.000 
 
_shelx_F_squared_multiplier     1.000 
 
loop_ 
 _refln_index_h 
 _refln_index_k 
 _refln_index_l 
 _refln_F_squared_calc 
 _refln_F_squared_meas 
 _refln_F_squared_sigma 
 _refln_observed_status 
   1   0   0      941.16      907.73     13.92 o 
   2   0   0     1992.76     1961.01     29.92 o 
   3   0   0    17078.96    15009.30    345.30 o 
   5   0   0      201.17      179.82     11.62 o 
   6   0   0       15.62       16.91      2.17 o 
   7   0   0      323.45      334.23     10.88 o 
   8   0   0        2.60        3.11      1.15 o 
   9   0   0      612.19      619.79     11.40 o 
  10   0   0      237.54      246.29      6.65 o 
  11   0   0       13.86       16.00      2.28 o 
  12   0   0      273.22      262.47     16.74 o 
  13   0   0      379.45      426.98     13.61 o 
   1   1   0     1271.60     1204.67     10.61 o 
   2   1   0     6190.63     5882.67     57.34 o 
   3   1   0     2023.93     2005.41     21.20 o 
   4   1   0       37.09       36.63      1.14 o 
   5   1   0       27.86       22.72      1.12 o 
   6   1   0        0.78       -0.10      0.48 o 
   7   1   0        4.73        0.20      0.58 o 
   8   1   0        9.38        7.33      1.08 o 
   9   1   0      282.66      297.32      5.54 o 
  10   1   0      257.72      237.81      4.79 o 
  11   1   0       48.68       47.06      2.82 o 
  12   1   0      402.23      411.30      9.01 o 
  13   1   0       41.60       52.52      3.80 o 
   0   2   0     1422.23     1300.64     24.73 o 
   1   2   0      490.37      497.79      5.21 o 
   2   2   0       63.14       74.22      1.34 o 
   3   2   0       47.59       51.40      1.27 o 
   4   2   0      493.60      470.69      7.36 o 
   5   2   0        0.43        0.96      0.88 o 
   6   2   0        0.92        0.19      0.54 o 
   7   2   0      128.32      136.38      3.19 o 
   8   2   0       54.75       47.46      2.00 o 
   9   2   0       13.84       12.82      1.56 o 
  10   2   0      111.24      107.74      4.52 o 
  11   2   0      150.67      158.41      5.07 o 
  12   2   0        3.00        3.23      1.37 o 
  13   2   0      232.48      247.32      7.12 o 
   1   3   0     1188.44     1167.03     10.76 o 
   2   3   0     1832.32     1828.46     16.56 o 
   3   3   0      928.78      863.56      8.63 o 
   4   3   0      117.13      119.99      2.49 o 
   5   3   0       49.84       53.78      1.79 o 
   6   3   0      703.81      704.86      8.84 o 
   7   3   0      534.27      528.14      6.75 o 
   8   3   0       23.63       20.40      1.46 o 
   9   3   0       60.15       58.39      2.48 o 
  10   3   0        3.79        2.70      1.16 o 
  11   3   0       17.01       18.99      1.93 o 
  12   3   0      162.86      166.66      4.86 o 
  13   3   0       22.15       21.03      2.72 o 
   0   4   0     1806.53     1911.39     24.42 o 
   1   4   0     1466.28     1454.23     13.45 o 
   2   4   0      539.32      591.78      6.77 o 
   3   4   0      728.62      750.69      7.85 o 
   4   4   0      102.64      104.78      3.00 o 
   5   4   0       25.60       23.21      1.27 o 
   6   4   0     1038.13     1086.80     11.54 o 
   7   4   0      267.21      282.66      4.59 o 
   8   4   0        1.49        3.94      0.93 o 
   9   4   0       64.85       69.55      2.96 o 
  10   4   0        0.89       -0.53      0.99 o 
  11   4   0      101.00       93.14      3.80 o 
  12   4   0      170.25      167.55      6.23 o 
  13   4   0      470.81      499.75     10.75 o 
   1   5   0     1201.63     1365.23     17.68 o 
   2   5   0      401.66      523.98      5.84 o 
   3   5   0     1019.21     1066.50     10.76 o 
   4   5   0       17.57       20.61      1.16 o 
   5   5   0       48.63       51.63      2.00 o 
   6   5   0      192.68      206.11      3.70 o 
   7   5   0      367.57      383.22      5.93 o 
   8   5   0       36.05       35.57      1.96 o 
   9   5   0      153.54      156.39      4.15 o 
  10   5   0      368.69      379.53      7.16 o 
  11   5   0       38.41       35.79      2.67 o 
  12   5   0      310.04      337.55      8.30 o 
   0   6   0     3490.17     3695.96     46.55 o 
   1   6   0       55.97       54.31      2.05 o 
   2   6   0      142.40      154.10      2.49 o 
   3   6   0      614.34      657.02      7.36 o 
   4   6   0       82.55       79.29      2.00 o 
   5   6   0       16.91       18.35      1.35 o 
   6   6   0      366.15      400.51      5.73 o 
   7   6   0       71.29       73.21      3.52 o 
   8   6   0      117.17      116.94      3.75 o 
   9   6   0        2.43        2.48      1.38 o 
  10   6   0      340.69      370.55      8.22 o 
  11   6   0       56.52       59.98      3.93 o 
  12   6   0       17.90       22.31      2.75 o 
   1   7   0      282.90      283.55      3.87 o 
   2   7   0      698.50      669.24      8.68 o 
   3   7   0        1.91        2.40      0.80 o 
   4   7   0        0.02        1.00      0.86 o 
   5   7   0      281.10      293.56      5.33 o 
   6   7   0      138.24      142.35      3.74 o 
   7   7   0      371.66      389.84      6.83 o 
   8   7   0        0.80        0.69      1.22 o 
   9   7   0        1.03        0.73      1.29 o 
  10   7   0        7.89        7.32      1.80 o 
  11   7   0        5.00        3.14      1.73 o 
  12   7   0       19.68       16.77      2.54 o 
   0   8   0        0.05       -0.56      1.14 o 
   1   8   0       13.16       15.99      1.31 o 
   2   8   0        2.24        1.26      0.76 o 
   3   8   0        4.41        2.12      0.87 o 
   4   8   0       85.28       68.00      3.12 o 
   5   8   0      357.91      356.82      7.09 o 
   6   8   0      385.04      369.68      8.94 o 
   7   8   0       27.76       31.45      2.78 o 
   8   8   0      270.35      279.61      6.88 o 
   9   8   0       50.52       50.18      5.22 o 
  10   8   0        1.91        2.91      1.66 o 
  11   8   0        0.05       -0.94      1.47 o 
   1   9   0        0.18        2.35      1.11 o 
   2   9   0        2.08        0.36      1.01 o 
   3   9   0      201.78      190.19      4.33 o 
   4   9   0      102.72      105.42      3.30 o 
   5   9   0       16.70        9.77      1.49 o 
   6   9   0     1265.68     1250.30     24.61 o 
   7   9   0      561.49      567.23     10.53 o 
   8   9   0       12.25       12.34      2.48 o 
   9   9   0       69.13       64.40      4.70 o 
  10   9   0        2.55        2.27      1.96 o 
   0  10   0       73.55       65.77      6.75 o 
   1  10   0      191.14      199.42      5.31 o 
   2  10   0      195.41      173.90      5.00 o 
   3  10   0        3.09        6.94      1.59 o 
   4  10   0      904.50      927.41     14.24 o 
   5  10   0      780.76      743.99     12.37 o 
   6  10   0       13.66       22.21      2.11 o 
   7  10   0      466.99      492.37      9.93 o 
   8  10   0        5.91        7.78      1.93 o 
   9  10   0        0.56        2.67      1.68 o 
  10  10   0       17.43       19.31      2.64 o 
   1  11   0        1.02        1.14      1.46 o 
   2  11   0       34.70       30.24      3.00 o 
   3  11   0      186.85      173.54      5.30 o 
   4  11   0      363.25      366.05      8.09 o 
   5  11   0        1.63        0.35      1.39 o 
   6  11   0       78.23       76.83      5.84 o 
   7  11   0      388.16      393.93     10.58 o 
   8  11   0       42.21       37.85      4.00 o 
   9  11   0      100.64      101.75      6.28 o 
   0  12   0      197.42      165.35      7.63 o 
   1  12   0       34.93       29.78      2.74 o 
   2  12   0        3.34        1.00      1.34 o 
   3  12   0       14.38       12.49      2.07 o 
   4  12   0       87.44       87.69      4.58 o 
   5  12   0        9.88       12.09      2.18 o 
   6  12   0        8.11        6.86      2.21 o 
   7  12   0       28.10       31.67      3.70 o 
   1  13   0        4.01        3.86      1.67 o 
   2  13   0        0.14        0.57      1.46 o 
   3  13   0       12.02       11.01      2.11 o 
   4  13   0       14.97       25.31      2.82 o 
   5  13   0       55.77       57.07      4.74 o 
   6  13   0       29.81       47.56      5.06 o 
   0  14   0        0.04        4.59      4.40 o 
   1  14   0        7.73        8.50      2.16 o 
   2  14   0        0.53        0.50      2.12 o 
   3  14   0       10.49       15.59      2.58 o 
 -13   1   1      274.52      294.82     10.81 o 
 -12   1   1       18.49       13.92      1.65 o 
 -11   1   1        2.64        1.75      0.99 o 
 -10   1   1      143.47      147.23      3.52 o 
  -9   1   1      198.47      191.18      4.27 o 
  -8   1   1        9.55       11.53      1.25 o 
  -7   1   1      219.88      231.36      4.73 o 
  -6   1   1      423.15      442.41      5.53 o 
  -5   1   1      168.57      177.62      2.83 o 
  -4   1   1      301.60      312.62      4.22 o 
  -3   1   1    15364.87    13780.17    148.18 o 
  -2   1   1      971.09      936.06     10.57 o 
  -1   1   1      466.41      463.14      5.43 o 
   0   1   1     6062.55     5525.27     48.08 o 
   1   1   1     1120.32     1084.82     12.57 o 
   2   1   1     2661.59     2490.77     26.74 o 
   3   1   1       74.30       67.81      1.81 o 
   4   1   1      831.64      872.58      8.81 o 
   5   1   1      278.72      303.47      4.10 o 
   6   1   1      840.49      867.06      9.38 o 
   7   1   1      263.08      264.89      4.60 o 
   8   1   1        0.24       -0.19      0.67 o 
   9   1   1       32.72       32.56      2.24 o 
  10   1   1        4.66        7.67      1.38 o 
  11   1   1       72.42       69.52      3.94 o 
  12   1   1      173.09      170.69      5.71 o 
  13   1   1       71.80       73.47      4.60 o 
 -13   2   1        0.49        4.29      1.54 o 
 -12   2   1       18.46       15.16      1.85 o 
 -11   2   1       10.33       10.14      1.34 o 
 -10   2   1        4.49        3.02      0.96 o 
  -9   2   1       93.42       95.22      3.08 o 
  -8   2   1      691.52      696.21      8.43 o 
  -7   2   1        6.76        6.12      0.80 o 
  -6   2   1      518.57      575.25      7.56 o 
  -5   2   1      342.25      360.22      5.66 o 
  -4   2   1        7.07        5.59      0.59 o 
  -3   2   1       15.34       13.13      0.75 o 
  -2   2   1       31.69       34.81      1.36 o 
  -1   2   1     2732.89     2688.69     25.65 o 
   0   2   1      314.89      312.97      3.27 o 
   1   2   1     1408.43     1395.68     12.57 o 
   2   2   1       10.01        4.13      0.56 o 
   3   2   1      124.29      123.11      2.63 o 
   4   2   1     2541.05     2659.32     24.03 o 
   5   2   1      600.46      642.67      7.90 o 
   6   2   1       27.35       40.11      1.78 o 
   7   2   1       18.57       18.02      1.38 o 
   8   2   1       41.36       49.80      2.49 o 
   9   2   1       15.21       18.07      1.59 o 
  10   2   1       57.45       55.97      4.39 o 
  11   2   1        0.58        1.58      1.18 o 
  12   2   1        0.01       -1.23      1.33 o 
  13   2   1       36.09       31.61      3.16 o 
 -13   3   1        0.19        0.82      1.42 o 
 -12   3   1       12.70       14.53      1.88 o 
 -11   3   1       30.04       30.27      2.26 o 
 -10   3   1       20.77       19.56      1.65 o 
  -9   3   1       80.34       82.19      3.70 o 
  -8   3   1        4.60        3.79      0.88 o 
  -7   3   1      454.31      492.40      7.01 o 
  -6   3   1      330.23      341.91      5.23 o 
  -5   3   1      250.36      261.52      4.15 o 
  -4   3   1       69.49       73.35      1.83 o 
  -3   3   1      223.30      228.27      3.19 o 
  -2   3   1       73.58       68.18      1.63 o 
  -1   3   1        6.92        7.61      0.68 o 
   0   3   1      286.69      284.96      3.45 o 
   1   3   1      463.10      421.95      4.94 o 
   2   3   1        2.49        0.97      0.42 o 
   3   3   1      237.73      254.23      3.40 o 
   4   3   1      236.92      244.14      3.49 o 
   5   3   1      346.88      365.18      5.32 o 
   6   3   1      119.01      138.47      3.35 o 
   7   3   1      312.06      313.52      5.39 o 
   8   3   1       20.55       21.08      1.48 o 
   9   3   1       12.59        8.00      1.26 o 
  10   3   1       19.27       16.27      1.91 o 
  11   3   1       51.87       57.20      3.18 o 
  12   3   1       86.47       77.03      4.40 o 
  13   3   1       21.85       20.14      3.15 o 
 -13   4   1       99.48       98.87      4.33 o 
 -12   4   1       12.44       11.23      2.03 o 
 -11   4   1       12.37       13.06      2.17 o 
 -10   4   1        0.10       -0.41      0.74 o 
  -9   4   1      210.38      209.17      8.28 o 
  -8   4   1        3.61        3.53      0.93 o 
  -7   4   1        4.64        6.29      0.93 o 
  -6   4   1      783.14      830.11      9.26 o 
  -5   4   1      273.47      310.48      4.35 o 
  -4   4   1       30.92       36.66      1.35 o 
  -3   4   1      288.97      297.31      4.13 o 
  -2   4   1       47.23       44.76      2.72 o 
  -1   4   1      889.81      866.59      9.50 o 
   0   4   1       92.77       94.08      1.96 o 
   1   4   1        5.01        7.29      0.58 o 
   2   4   1     1019.30     1055.22     10.36 o 
   3   4   1      793.65      834.72      8.67 o 
   4   4   1       56.95       75.99      1.87 o 
   5   4   1      143.45      131.69      2.67 o 
   6   4   1       32.78       35.59      1.67 o 
   7   4   1        0.02       -0.10      0.67 o 
   8   4   1        3.74        2.17      0.86 o 
   9   4   1      197.46      198.79      5.11 o 
  10   4   1       31.35       27.15      2.27 o 
  11   4   1       31.21       35.41      2.70 o 
  12   4   1      440.14      460.40     10.00 o 
 -13   5   1        9.25        9.64      2.59 o 
 -12   5   1       51.48       54.39      5.73 o 
 -11   5   1        0.10       -1.01      1.14 o 
 -10   5   1       17.16       15.03      1.56 o 
  -9   5   1       50.66       58.91      2.62 o 
  -8   5   1       30.25       32.19      1.86 o 
  -7   5   1       60.37       62.23      2.64 o 
  -6   5   1       11.19       18.19      1.28 o 
  -5   5   1        1.29        0.39      0.56 o 
  -4   5   1      247.58      273.52      4.23 o 
  -3   5   1       22.48       10.73      1.13 o 
  -2   5   1        0.00        0.68      0.56 o 
  -1   5   1     1469.24     1539.17     16.09 o 
   0   5   1      433.59      487.08      6.15 o 
   1   5   1      332.00      327.94      4.10 o 
   2   5   1     1018.13     1040.66     11.36 o 
   3   5   1     1655.93     1861.69     17.61 o 
   4   5   1       80.51       95.79      2.20 o 
   5   5   1       50.88       50.62      1.85 o 
   6   5   1      466.19      490.65      6.50 o 
   7   5   1       63.71       72.92      2.44 o 
   8   5   1        5.27        6.07      1.24 o 
   9   5   1       60.04       58.01      3.01 o 
  10   5   1      149.46      154.79      4.49 o 
  11   5   1        1.17        1.42      1.02 o 
  12   5   1       32.21       31.36      3.14 o 
 -12   6   1       56.22       58.14      4.01 o 
 -11   6   1        1.73        1.29      1.45 o 
 -10   6   1       31.62       29.58      2.65 o 
  -9   6   1      445.07      452.48      7.72 o 
  -8   6   1      121.56      119.15      3.55 o 
  -7   6   1        4.68        5.18      0.96 o 
  -6   6   1        3.26        1.75      0.73 o 
  -5   6   1       30.88       28.04      1.50 o 
  -4   6   1      162.98      177.20      3.24 o 
  -3   6   1      118.73      131.44      3.00 o 
  -2   6   1      172.76      202.23      4.12 o 
  -1   6   1      582.92      694.02      8.52 o 
   0   6   1        1.10        0.23      0.42 o 
   1   6   1      622.23      732.32      7.86 o 
   2   6   1       25.96       31.13      1.72 o 
   3   6   1        8.33       12.38      1.49 o 
   4   6   1      278.91      252.11      3.97 o 
   5   6   1      217.17      212.23      3.76 o 
   6   6   1      505.98      537.97      7.14 o 
   7   6   1      427.23      448.73      7.28 o 
   8   6   1        1.67        0.81      1.00 o 
   9   6   1      284.53      287.95      6.05 o 
  10   6   1       30.67       31.22      2.80 o 
  11   6   1       14.57       14.11      2.29 o 
  12   6   1        6.97        5.52      1.98 o 
 -12   7   1       46.21       48.18      4.39 o 
 -11   7   1        9.77        7.45      2.22 o 
 -10   7   1       65.89       72.67      4.74 o 
  -9   7   1       56.28       55.16      4.14 o 
  -8   7   1      207.18      211.43      5.48 o 
  -7   7   1      772.16      765.01     22.94 o 
  -6   7   1       54.86       52.74      2.61 o 
  -5   7   1        2.62        3.44      0.98 o 
  -4   7   1       41.56       36.08      2.03 o 
  -3   7   1        1.17        1.50      0.77 o 
  -2   7   1      260.60      289.52      4.88 o 
  -1   7   1      118.47      137.24      3.05 o 
   0   7   1       10.04       10.32      0.99 o 
   1   7   1       10.09       12.52      1.21 o 
   2   7   1       16.10        9.44      0.85 o 
   3   7   1      257.55      235.87      3.77 o 
   4   7   1      195.29      192.19      3.47 o 
   5   7   1       66.70       71.12      2.65 o 
   6   7   1      334.32      325.81      5.91 o 
   7   7   1      374.54      376.92      8.18 o 
   8   7   1       15.25       14.62      2.00 o 
   9   7   1       26.18       25.58      2.55 o 
  10   7   1       71.58       73.87      4.49 o 
  11   7   1        1.80        4.26      1.81 o 
 -11   8   1        0.99        1.57      1.64 o 
 -10   8   1       18.43       19.61      2.44 o 
  -9   8   1      188.03      201.70      5.97 o 
  -8   8   1        7.32        9.37      1.59 o 
  -7   8   1        1.99        2.03      1.24 o 
  -6   8   1        0.63       -1.10      0.85 o 
  -5   8   1       86.05       89.20      3.01 o 
  -4   8   1        0.08        0.98      0.84 o 
  -3   8   1       95.57       93.76      2.85 o 
  -2   8   1        1.57        1.08      0.79 o 
  -1   8   1      104.56      100.46      2.75 o 
   0   8   1       97.22       85.50      2.46 o 
   1   8   1        7.86       10.24      1.10 o 
   2   8   1        6.84        4.77      0.96 o 
   3   8   1      106.60       92.47      5.00 o 
   4   8   1      388.86      390.40      6.48 o 
   5   8   1      234.06      234.85      4.89 o 
   6   8   1       10.48       12.35      1.53 o 
   7   8   1       17.78       18.16      2.18 o 
   8   8   1       20.98       18.79      2.32 o 
   9   8   1        3.13        1.26      1.52 o 
  10   8   1       37.15       36.33      3.46 o 
  11   8   1        0.19       -0.36      1.50 o 
 -11   9   1        1.46        1.06      1.64 o 
 -10   9   1       19.02       15.62      2.38 o 
  -9   9   1      231.48      228.81      6.57 o 
  -8   9   1       19.71       17.18      2.29 o 
  -7   9   1        0.00        0.87      1.13 o 
  -6   9   1      422.47      389.55      9.78 o 
  -5   9   1      196.86      179.70      4.46 o 
  -4   9   1        1.83        3.20      1.08 o 
  -3   9   1       51.48       43.20      2.34 o 
  -2   9   1       55.90       52.69      2.42 o 
  -1   9   1       13.71       18.42      1.87 o 
   0   9   1        7.52        7.07      1.39 o 
   1   9   1      626.54      606.76     10.00 o 
   2   9   1      244.76      221.92      5.41 o 
   3   9   1       34.57       31.03      2.41 o 
   4   9   1      219.23      213.63      5.94 o 
   5   9   1      164.04      141.86      5.84 o 
   6   9   1        0.23       -1.27      1.13 o 
   7   9   1       26.99       23.62      2.44 o 
   8   9   1       18.16       17.17      2.33 o 
   9   9   1       25.11       28.31      2.85 o 
  10   9   1       20.07       20.75      2.69 o 
 -10  10   1        1.67        2.69      1.86 o 
  -9  10   1       51.99       51.21      3.80 o 
  -8  10   1      100.16      107.11      4.96 o 
  -7  10   1      456.89      469.64      8.68 o 
  -6  10   1       59.13       49.07      2.94 o 
  -5  10   1        2.27        2.46      1.21 o 
  -4  10   1      261.97      273.77      6.53 o 
  -3  10   1      166.37      149.31      4.66 o 
  -2  10   1        1.94        1.58      1.18 o 
  -1  10   1       87.79       68.09      3.59 o 
   0  10   1      722.03      624.47     10.62 o 
   1  10   1      271.55      281.81      6.48 o 
   2  10   1       48.25       31.33      2.57 o 
   3  10   1     1021.35      924.82     14.11 o 
   4  10   1      299.29      295.60      6.87 o 
   5  10   1       81.88       90.72      5.20 o 
   6  10   1      385.35      353.20      9.42 o 
   7  10   1       42.24       37.31      3.67 o 
   8  10   1        5.94        4.18      2.00 o 
   9  10   1        2.27        2.19      3.75 o 
  -9  11   1       36.61       37.55      4.02 o 
  -8  11   1       59.07       57.53      4.60 o 
  -7  11   1      378.75      390.82     14.00 o 
  -6  11   1       51.79       43.46      3.28 o 
  -5  11   1       43.76       43.18      3.66 o 
  -4  11   1       24.98       24.30      2.46 o 
  -3  11   1       31.18       22.69      2.40 o 
  -2  11   1      453.94      378.82      8.11 o 
  -1  11   1      178.52      138.93      6.41 o 
   0  11   1       75.32       70.00      4.09 o 
   1  11   1        2.17        0.94      1.28 o 
   2  11   1       10.76       16.73      2.80 o 
   3  11   1       19.62       24.55      2.44 o 
   4  11   1       46.69       57.82      4.81 o 
   5  11   1        8.88        7.54      2.11 o 
   6  11   1      193.91      214.39      7.46 o 
   7  11   1       50.20       47.79      4.28 o 
   8  11   1        2.77        0.68      1.78 o 
  -8  12   1        2.64        6.88      2.74 o 
  -7  12   1       40.95       48.98      4.41 o 
  -6  12   1       16.58       16.14      2.34 o 
  -5  12   1       67.93       71.49      4.22 o 
  -4  12   1        9.22        6.10      1.79 o 
  -3  12   1       52.89       47.84      3.41 o 
  -2  12   1        0.78        2.52      1.65 o 
  -1  12   1      115.41       90.31      4.55 o 
   0  12   1        2.44        0.16      1.35 o 
   1  12   1       26.19       27.01      2.65 o 
   2  12   1        0.10        0.93      1.32 o 
   3  12   1        5.54        7.59      1.85 o 
   4  12   1       10.72       13.43      2.51 o 
   5  12   1       63.59       53.12      4.43 o 
   6  12   1       50.57       53.29      4.50 o 
   7  12   1        4.59        6.05      2.27 o 
  -6  13   1       22.76       29.14      3.68 o 
  -5  13   1       24.70       24.40      2.85 o 
  -4  13   1        9.48       11.69      2.63 o 
  -3  13   1        0.84       -0.82      1.35 o 
  -2  13   1        0.01        0.92      1.47 o 
  -1  13   1       47.42       49.33      4.91 o 
   0  13   1        6.85        7.00      1.89 o 
   1  13   1       53.47       49.75      3.62 o 
   2  13   1        3.64        1.13      1.67 o 
   3  13   1       10.16       12.08      2.58 o 
   4  13   1        2.16        2.44      1.85 o 
   5  13   1       34.72       31.88      3.79 o 
  -4  14   1       22.74       29.87      3.21 o 
  -3  14   1       55.16       63.51      4.32 o 
  -2  14   1      199.56      240.08      7.21 o 
  -1  14   1       40.63       50.35      5.69 o 
   0  14   1       38.49       49.57      3.81 o 
   1  14   1       37.81       51.02      3.92 o 
   2  14   1       23.80       20.31      2.75 o 
   3  14   1       28.32       30.34      3.73 o 
 -14   0   2       64.87       65.53      8.62 o 
 -13   0   2        0.45       -1.24      1.43 o 
 -12   0   2        1.98        2.59      1.61 o 
 -11   0   2       33.37       36.47      3.06 o 
 -10   0   2       97.24      106.21      4.20 o 
  -9   0   2       79.21       78.64      5.93 o 
  -8   0   2       10.80        9.51      1.49 o 
  -7   0   2       95.69      118.51      3.59 o 
  -6   0   2     1936.00     2004.66     26.69 o 
  -5   0   2      790.44      760.61     11.22 o 
  -4   0   2      181.32      149.87      3.86 o 
  -3   0   2    32694.04    27866.37    421.20 o 
  -2   0   2     4210.85     4080.36     49.96 o 
  -1   0   2    13888.54    11374.67    361.19 o 
   0   0   2      865.24      802.41     10.42 o 
   1   0   2        8.99        9.13      0.66 o 
   2   0   2     1674.72     1687.06     21.53 o 
   3   0   2     4413.47     4456.98     67.77 o 
   4   0   2     2277.75     2314.71     31.04 o 
   5   0   2      410.87      392.71      8.45 o 
   6   0   2     3578.70     3646.66     46.80 o 
   7   0   2     1435.95     1510.90     21.75 o 
   8   0   2       42.05       41.62      2.82 o 
   9   0   2     2129.87     2143.41     50.18 o 
  10   0   2      125.25      136.46      6.68 o 
  11   0   2       98.30       87.42     16.11 o 
  12   0   2        6.92        4.57      2.62 o 
  13   0   2      123.31      130.87      8.23 o 
 -14   1   2       33.74       30.29      4.36 o 
 -13   1   2       28.72       24.68      2.31 o 
 -12   1   2       88.06       85.83      3.30 o 
 -11   1   2        8.38        7.06      1.24 o 
 -10   1   2        3.97        3.72      1.00 o 
  -9   1   2      167.40      164.24      3.51 o 
  -8   1   2      138.92      137.56      2.99 o 
  -7   1   2      394.46      447.37      6.43 o 
  -6   1   2     3285.44     3353.94     30.29 o 
  -5   1   2      821.94      851.12      8.74 o 
  -4   1   2     1910.26     1862.60     20.63 o 
  -3   1   2    32558.26    27055.89    234.30 o 
  -2   1   2     1838.10     1844.17     16.30 o 
  -1   1   2      352.89      373.04      4.09 o 
   0   1   2     1090.99     1032.42     13.49 o 
   1   1   2        4.43        2.48      0.52 o 
   2   1   2       78.55       79.03      1.83 o 
   3   1   2      179.14      177.10      2.50 o 
   4   1   2       56.12       63.84      1.64 o 
   5   1   2       21.09       26.38      2.23 o 
   6   1   2       43.92       42.80      1.66 o 
   7   1   2       99.39       91.77      2.58 o 
   8   1   2        0.50        0.95      0.74 o 
   9   1   2        3.92        3.54      1.19 o 
  10   1   2      509.09      518.28     11.08 o 
  11   1   2      327.72      329.64      7.95 o 
  12   1   2       80.36       73.45      4.45 o 
  13   1   2        1.23        0.38      1.59 o 
 -14   2   2        0.44        2.16      2.34 o 
 -13   2   2       86.97       94.14      4.22 o 
 -12   2   2       58.61       60.04      3.21 o 
 -11   2   2        1.96        1.03      0.82 o 
 -10   2   2        1.98        1.62      0.86 o 
  -9   2   2      275.31      279.36      5.25 o 
  -8   2   2       37.66       46.34      3.04 o 
  -7   2   2      139.72      136.63      3.10 o 
  -6   2   2     2930.61     3014.71     30.06 o 
  -5   2   2     1543.52     1574.95     17.41 o 
  -4   2   2      129.61      136.16      2.50 o 
  -3   2   2        2.60        5.55      0.54 o 
  -2   2   2     4278.23     4269.05     37.15 o 
  -1   2   2      355.32      350.37      5.69 o 
   0   2   2     2349.75     2288.63     20.17 o 
   1   2   2      729.51      716.12      6.98 o 
   2   2   2      122.43      134.20      2.16 o 
   3   2   2      818.28      792.13      8.86 o 
   4   2   2       43.16       44.89      1.34 o 
   5   2   2       20.35       20.45      1.37 o 
   6   2   2        0.32       -0.15      0.53 o 
   7   2   2        2.63        1.46      0.70 o 
   8   2   2        1.99        3.02      1.04 o 
   9   2   2       12.34        8.50      1.40 o 
  10   2   2       16.60       15.43      2.88 o 
  11   2   2       17.29       16.08      2.25 o 
  12   2   2       41.76       42.74      3.50 o 
 -13   3   2       10.86       16.13      2.32 o 
 -12   3   2        0.00       -0.58      0.96 o 
 -11   3   2        9.59       11.59      1.60 o 
 -10   3   2      405.88      411.02      7.08 o 
  -9   3   2      344.90      352.86      5.57 o 
  -8   3   2        3.17        2.05      0.94 o 
  -7   3   2      155.24      151.40      3.33 o 
  -6   3   2      222.23      253.80      4.28 o 
  -5   3   2        1.10        2.00      0.56 o 
  -4   3   2       33.28       33.74      2.17 o 
  -3   3   2        0.06        0.14      0.35 o 
  -2   3   2      635.79      587.13      6.66 o 
  -1   3   2      168.31      165.05      2.48 o 
   0   3   2      489.63      446.68      5.24 o 
   1   3   2      822.19      793.07      8.62 o 
   2   3   2     1875.92     1845.89     18.53 o 
   3   3   2     1611.42     1674.66     18.59 o 
   4   3   2      124.65      132.55      2.42 o 
   5   3   2      233.66      205.38      3.67 o 
   6   3   2        9.70       11.98      1.14 o 
   7   3   2       23.37       28.35      1.88 o 
   8   3   2      195.58      189.91      4.41 o 
   9   3   2        2.51        2.12      1.10 o 
  10   3   2       62.08       58.43      4.21 o 
  11   3   2      103.53      107.64      4.82 o 
  12   3   2        3.30        2.89      1.68 o 
 -13   4   2        8.76       10.76      2.05 o 
 -12   4   2       29.24       33.71      8.10 o 
 -11   4   2        3.55        3.37      1.17 o 
 -10   4   2       38.56       35.49      2.48 o 
  -9   4   2     1177.43     1201.41     16.09 o 
  -8   4   2      121.09      132.64      5.40 o 
  -7   4   2       23.88       23.58      1.45 o 
  -6   4   2      458.66      475.36      6.59 o 
  -5   4   2     1054.40     1145.29     12.96 o 
  -4   4   2      140.37      159.51      2.70 o 
  -3   4   2      438.53      474.68      5.42 o 
  -2   4   2       14.92       15.03      1.47 o 
  -1   4   2      645.86      616.65      6.42 o 
   0   4   2        0.03       -0.28      0.52 o 
   1   4   2      352.97      371.27      4.42 o 
   2   4   2      125.17      133.20      2.31 o 
   3   4   2        9.48        8.98      0.79 o 
   4   4   2     2537.91     2741.39     25.20 o 
   5   4   2        7.14       12.61      1.03 o 
   6   4   2      113.82      118.26      2.95 o 
   7   4   2        3.38        5.75      1.30 o 
   8   4   2      202.66      192.08      6.73 o 
   9   4   2       98.64      101.76      3.95 o 
  10   4   2      609.49      599.71      9.74 o 
  11   4   2        7.51        2.56      1.87 o 
  12   4   2      259.34      271.53      8.29 o 
 -13   5   2        1.91        1.90      2.03 o 
 -12   5   2        5.45        4.94      2.76 o 
 -11   5   2        6.18        7.36      1.72 o 
 -10   5   2       27.79       30.88      2.82 o 
  -9   5   2      153.93      158.12      3.99 o 
  -8   5   2       14.48       14.37      1.44 o 
  -7   5   2       34.07       34.54      1.96 o 
  -6   5   2      278.15      281.96      5.01 o 
  -5   5   2       17.53       19.19      1.20 o 
  -4   5   2       22.01       25.61      1.23 o 
  -3   5   2     1318.65     1401.64     13.56 o 
  -2   5   2     1261.84     1343.65     14.48 o 
  -1   5   2      828.26      876.03      9.57 o 
   0   5   2      428.02      474.81      5.86 o 
   1   5   2        0.25        0.66      0.48 o 
   2   5   2       93.39       96.53      2.05 o 
   3   5   2        0.49        0.25      0.51 o 
   4   5   2      698.71      747.61      8.41 o 
   5   5   2        0.58        2.01      0.70 o 
   6   5   2      793.66      839.43      9.72 o 
   7   5   2      898.47      937.13     12.20 o 
   8   5   2       10.85       11.75      1.55 o 
   9   5   2      483.16      494.89      9.67 o 
  10   5   2      371.89      367.16     10.27 o 
  11   5   2      348.67      350.18      8.44 o 
  12   5   2        2.95       -0.19      2.40 o 
 -12   6   2       63.05       66.67      4.24 o 
 -11   6   2       91.08       93.16      4.70 o 
 -10   6   2       25.77       22.43      2.07 o 
  -9   6   2       12.85       15.19      1.71 o 
  -8   6   2      146.42      143.92      3.88 o 
  -7   6   2       15.08       16.54      1.59 o 
  -6   6   2        0.07        0.06      0.64 o 
  -5   6   2      347.70      328.60      4.99 o 
  -4   6   2      241.85      257.73      3.76 o 
  -3   6   2      822.98      921.34     11.04 o 
  -2   6   2      738.22      726.21      9.01 o 
  -1   6   2        2.61        0.83      0.60 o 
   0   6   2      656.30      718.68      7.77 o 
   1   6   2        0.19        0.44      0.47 o 
   2   6   2       36.17       26.92      1.44 o 
   3   6   2        0.32        0.99      0.60 o 
   4   6   2       88.29       89.06      2.28 o 
   5   6   2        0.22        0.11      0.67 o 
   6   6   2      308.06      278.36      5.32 o 
   7   6   2      120.03      112.86      5.04 o 
   8   6   2        4.71        4.49      1.25 o 
   9   6   2      282.98      275.93      6.03 o 
  10   6   2       29.48       34.06      3.01 o 
  11   6   2       19.69       15.10      2.41 o 
 -12   7   2        4.28        4.06      1.78 o 
 -11   7   2      193.45      214.39      6.37 o 
 -10   7   2       18.83       20.15      2.17 o 
  -9   7   2       82.46       92.53      5.18 o 
  -8   7   2       15.26       15.21      1.70 o 
  -7   7   2       80.34       77.12      3.79 o 
  -6   7   2      120.65      141.20      3.71 o 
  -5   7   2       10.85       10.41      1.32 o 
  -4   7   2      254.91      265.64      5.32 o 
  -3   7   2      446.12      464.91      6.86 o 
  -2   7   2       94.89      115.37      3.37 o 
  -1   7   2      146.81      164.52      3.44 o 
   0   7   2      204.48      209.66      3.93 o 
   1   7   2      110.22       94.44      2.81 o 
   2   7   2      104.07      100.24      2.34 o 
   3   7   2      157.13      143.07      3.03 o 
   4   7   2      148.11      137.49      2.98 o 
   5   7   2      191.79      181.18      5.29 o 
   6   7   2        4.84        4.61      1.14 o 
   7   7   2       52.27       51.28      3.18 o 
   8   7   2       35.02       37.96      2.93 o 
   9   7   2       38.51       39.22      4.65 o 
  10   7   2       15.57       12.76      2.15 o 
  11   7   2        9.37       10.03      2.20 o 
 -11   8   2       17.25       21.61      2.74 o 
 -10   8   2      304.87      315.61      7.71 o 
  -9   8   2     1048.28     1068.64     14.75 o 
  -8   8   2       54.44       57.94      3.08 o 
  -7   8   2        0.15       -0.40      0.95 o 
  -6   8   2        0.04        0.48      0.90 o 
  -5   8   2       86.15       91.57      3.49 o 
  -4   8   2       13.58       17.56      1.59 o 
  -3   8   2       33.08       40.27      2.17 o 
  -2   8   2      230.65      208.91      4.26 o 
  -1   8   2      354.62      328.72      6.36 o 
   0   8   2       40.14       37.29      2.20 o 
   1   8   2      171.95      174.01      4.24 o 
   2   8   2        4.36        5.54      1.02 o 
   3   8   2      281.04      272.28      5.06 o 
   4   8   2     1706.66     1678.35     19.00 o 
   5   8   2      307.55      297.95      6.56 o 
   6   8   2      103.08       99.21      5.73 o 
   7   8   2       42.94       43.66      3.11 o 
   8   8   2       43.55       42.90      3.21 o 
   9   8   2       35.40       38.52      3.24 o 
  10   8   2        2.81        1.67      1.62 o 
 -11   9   2       16.72       18.25      2.57 o 
 -10   9   2      181.91      191.23      8.90 o 
  -9   9   2       71.71       72.27      4.36 o 
  -8   9   2      558.92      557.78      9.38 o 
  -7   9   2        3.15        1.76      1.19 o 
  -6   9   2       20.23       18.23      2.11 o 
  -5   9   2        0.56       -0.97      0.88 o 
  -4   9   2       22.28       27.63      2.01 o 
  -3   9   2      361.09      344.24      6.13 o 
  -2   9   2      363.04      379.20      6.38 o 
  -1   9   2       15.81       16.60      1.87 o 
   0   9   2      634.94      633.18     10.30 o 
   1   9   2      934.27      942.67     13.71 o 
   2   9   2      823.65      837.28     12.65 o 
   3   9   2     1636.34     1581.24     20.71 o 
   4   9   2        5.47        5.89      1.27 o 
   5   9   2       12.71        9.20      1.70 o 
   6   9   2       99.87       97.13      5.24 o 
   7   9   2        0.82       -0.11      1.29 o 
   8   9   2        1.00        0.57      1.44 o 
   9   9   2        2.45        3.62      1.71 o 
  10   9   2        8.11        6.79      2.06 o 
 -10  10   2        0.28        2.04      1.74 o 
  -9  10   2       77.80       83.95      4.68 o 
  -8  10   2      171.78      166.46      4.89 o 
  -7  10   2        7.21        6.12      2.00 o 
  -6  10   2        0.32        0.65      1.10 o 
  -5  10   2       62.09       57.97      3.04 o 
  -4  10   2       14.91       12.16      1.82 o 
  -3  10   2        0.04       -1.04      1.04 o 
  -2  10   2      303.42      277.75      6.47 o 
  -1  10   2       72.73       76.00      3.65 o 
   0  10   2        0.35        0.81      1.14 o 
   1  10   2      801.58      776.99     12.35 o 
   2  10   2      488.66      432.75     11.05 o 
   3  10   2        1.43       -1.49      1.05 o 
   4  10   2      733.40      713.50     14.78 o 
   5  10   2        1.16        0.94      1.58 o 
   6  10   2        0.56       -0.70      1.51 o 
   7  10   2       69.34       71.18      6.42 o 
   8  10   2       27.99       24.87      2.76 o 
   9  10   2       85.69       97.12      5.17 o 
  -9  11   2        1.09        1.56      1.71 o 
  -8  11   2       30.32       29.89      3.50 o 
  -7  11   2      276.21      288.83      7.41 o 
  -6  11   2       15.05       14.36      2.13 o 
  -5  11   2        5.29        4.16      1.58 o 
  -4  11   2        8.11        7.93      1.72 o 
  -3  11   2       83.09       77.33      4.74 o 
  -2  11   2       51.39       45.80      3.14 o 
  -1  11   2       92.21       83.84      4.06 o 
   0  11   2      232.12      196.08      5.79 o 
   1  11   2        2.16        0.26      1.19 o 
   2  11   2       55.98       37.79      2.88 o 
   3  11   2       83.11       70.77      4.48 o 
   4  11   2       76.00       70.93      4.78 o 
   5  11   2       14.66       13.78      2.57 o 
   6  11   2       17.02       18.10      2.79 o 
   7  11   2       37.90       37.61      5.12 o 
   8  11   2       17.08       17.28      2.99 o 
  -8  12   2        9.22       14.92      2.94 o 
  -7  12   2      101.73      110.41      5.25 o 
  -6  12   2       73.80       68.79      4.26 o 
  -5  12   2        3.97        3.79      1.67 o 
  -4  12   2       94.96       88.56      4.59 o 
  -3  12   2        5.16        6.18      1.74 o 
  -2  12   2       46.18       48.80      3.57 o 
  -1  12   2       38.83       34.73      2.97 o 
   0  12   2       90.00       78.54      4.72 o 
   1  12   2       15.54       16.98      2.25 o 
   2  12   2       66.78       66.16      3.96 o 
   3  12   2        0.16       -1.09      1.44 o 
   4  12   2       59.17       64.96      4.77 o 
   5  12   2      181.54      200.09      7.38 o 
   6  12   2       12.38       14.95      3.79 o 
   7  12   2        5.29        5.63      2.53 o 
  -6  13   2       16.73       21.39      2.70 o 
  -5  13   2       34.64       40.29      3.47 o 
  -4  13   2       19.97       19.26      2.80 o 
  -3  13   2       49.16       43.90      3.49 o 
  -2  13   2        2.82        5.91      1.81 o 
  -1  13   2        8.55        7.71      2.08 o 
   0  13   2       11.66       12.97      2.24 o 
   1  13   2       10.90       11.86      2.16 o 
   2  13   2       60.90       65.04      5.96 o 
   3  13   2      104.36      129.50     10.44 o 
   4  13   2       30.70       35.24      3.94 o 
   5  13   2       24.50       27.83      5.34 o 
  -4  14   2        1.39        1.68      1.81 o 
  -3  14   2       23.01       27.28      3.08 o 
  -2  14   2        4.28        8.88      3.06 o 
  -1  14   2       41.04       58.43      4.15 o 
   0  14   2       56.54       69.11      4.45 o 
   1  14   2       18.69       21.47      2.80 o 
   2  14   2        0.11       -2.22      1.54 o 
 -14   1   3        0.00        0.09      1.46 o 
 -13   1   3        9.38       10.62      1.95 o 
 -12   1   3        0.30       -0.93      1.15 o 
 -11   1   3      163.99      162.40      7.67 o 
 -10   1   3       23.24       19.76      1.86 o 
  -9   1   3      274.30      275.47      5.57 o 
  -8   1   3        8.94        8.60      1.19 o 
  -7   1   3      610.14      620.69      9.09 o 
  -6   1   3     3845.50     4030.39     36.01 o 
  -5   1   3      326.53      332.56      4.21 o 
  -4   1   3     5134.86     5151.92     44.84 o 
  -3   1   3       70.08       84.28      2.16 o 
  -2   1   3     3384.16     3222.37     28.30 o 
  -1   1   3      133.71      139.77      2.58 o 
   0   1   3       13.72       19.18      0.81 o 
   1   1   3       24.36       17.55      0.75 o 
   2   1   3       36.51       54.69      1.65 o 
   3   1   3     1652.38     1766.65     16.36 o 
   4   1   3      109.97      114.38      2.10 o 
   5   1   3       35.15       45.17      1.72 o 
   6   1   3      215.39      233.65      4.03 o 
   7   1   3      184.30      169.54      3.87 o 
   8   1   3       41.99       42.62      3.32 o 
   9   1   3       26.30       24.23      2.34 o 
  10   1   3        6.08        2.05      1.43 o 
  11   1   3      144.60      150.94      5.40 o 
  12   1   3        0.01       -0.31      1.48 o 
 -14   2   3       23.61       22.18      3.75 o 
 -13   2   3        0.00        0.87      1.42 o 
 -12   2   3       11.20       13.57      1.78 o 
 -11   2   3       36.80       40.63      2.76 o 
 -10   2   3       30.59       30.31      2.25 o 
  -9   2   3      991.93      991.71     15.85 o 
  -8   2   3      118.95      125.21      3.43 o 
  -7   2   3      180.83      180.31      3.29 o 
  -6   2   3     1285.58     1388.17     13.75 o 
  -5   2   3      282.85      311.95      4.13 o 
  -4   2   3      104.72      131.00      2.21 o 
  -3   2   3       82.26       97.47      1.73 o 
  -2   2   3      415.29      427.58      4.63 o 
  -1   2   3      585.19      554.51      5.68 o 
   0   2   3        3.95        2.87      0.49 o 
   1   2   3     3365.87     3430.02     33.13 o 
   2   2   3      226.17      213.10      3.51 o 
   3   2   3      188.51      199.50      3.49 o 
   4   2   3      317.57      319.94      4.15 o 
   5   2   3      219.59      240.30      3.62 o 
   6   2   3       88.64       86.41      3.10 o 
   7   2   3       88.81       85.42      2.79 o 
   8   2   3       12.08       14.02      2.67 o 
   9   2   3       89.80       84.76      3.88 o 
  10   2   3      236.14      253.56      6.75 o 
  11   2   3       11.25       12.10      2.14 o 
  12   2   3        0.11       -0.97      1.40 o 
 -13   3   3        0.47       -0.87      1.34 o 
 -12   3   3      137.58      138.25      5.93 o 
 -11   3   3       80.75       80.39      3.41 o 
 -10   3   3       14.01       15.20      1.76 o 
  -9   3   3        0.21       -0.28      1.00 o 
  -8   3   3        0.10       -0.08      0.75 o 
  -7   3   3       41.61       45.54      1.91 o 
  -6   3   3        0.78        0.59      0.58 o 
  -5   3   3      145.52      156.46      3.00 o 
  -4   3   3       37.49       35.77      1.30 o 
  -3   3   3      217.47      221.88      3.08 o 
  -2   3   3      150.85      165.46      2.46 o 
  -1   3   3      152.93      161.69      3.67 o 
   0   3   3      217.09      235.42      3.10 o 
   1   3   3     2012.26     2175.60     19.74 o 
   2   3   3      687.93      793.93      8.13 o 
   3   3   3      256.74      355.27      4.79 o 
   4   3   3      289.90      302.67      5.14 o 
   5   3   3       12.35       15.65      1.10 o 
   6   3   3       26.71       25.92      1.77 o 
   7   3   3        2.55        2.39      0.97 o 
   8   3   3        0.19       -0.72      0.89 o 
   9   3   3        0.55        0.14      1.05 o 
  10   3   3       11.29       13.50      2.05 o 
  11   3   3        1.64        1.72      1.53 o 
  12   3   3       13.93       13.37      2.39 o 
 -13   4   3        2.77        5.04      2.58 o 
 -12   4   3       83.30       91.77      4.93 o 
 -11   4   3       39.47       40.73      2.64 o 
 -10   4   3       35.46       34.15      2.29 o 
  -9   4   3       15.13       16.63      1.64 o 
  -8   4   3       13.41        9.82      1.25 o 
  -7   4   3       70.19       73.77      3.23 o 
  -6   4   3       15.88       17.17      1.20 o 
  -5   4   3      451.32      441.85      5.91 o 
  -4   4   3       40.50       54.58      1.58 o 
  -3   4   3        1.54        6.58      0.68 o 
  -2   4   3       21.70       13.85      0.91 o 
  -1   4   3       58.00       55.78      1.62 o 
   0   4   3      377.69      408.98      5.27 o 
   1   4   3      548.47      673.66      7.88 o 
   2   4   3       17.59       16.25      0.95 o 
   3   4   3      609.11      672.54      8.28 o 
   4   4   3       67.26       91.01      2.22 o 
   5   4   3       59.34       65.44      2.41 o 
   6   4   3      264.08      244.77      5.52 o 
   7   4   3        8.07        6.68      1.25 o 
   8   4   3      327.50      342.42      6.47 o 
   9   4   3      118.06      124.93      3.95 o 
  10   4   3        2.22        0.87      1.40 o 
  11   4   3      219.18      207.73      7.46 o 
  12   4   3       18.20       21.88      2.84 o 
 -13   5   3       21.14       21.36      3.87 o 
 -12   5   3        2.97        0.42      1.39 o 
 -11   5   3       23.25       22.05      2.79 o 
 -10   5   3       91.73       94.42      4.39 o 
  -9   5   3       61.71       66.14      4.76 o 
  -8   5   3       20.56       18.79      1.50 o 
  -7   5   3       73.95       67.71      2.20 o 
  -6   5   3       26.03       21.88      2.10 o 
  -5   5   3       17.68       17.15      1.23 o 
  -4   5   3      198.66      202.64      4.39 o 
  -3   5   3      580.37      600.19      6.73 o 
  -2   5   3      212.80      243.59      3.67 o 
  -1   5   3      667.57      681.03      7.34 o 
   0   5   3     1459.86     1568.48     14.99 o 
   1   5   3      438.15      460.16      5.55 o 
   2   5   3        6.07        9.12      0.84 o 
   3   5   3      583.75      655.89      7.52 o 
   4   5   3      450.39      470.79      6.02 o 
   5   5   3      358.60      339.05      5.77 o 
   6   5   3      167.01      156.81      3.89 o 
   7   5   3      157.23      150.57      4.58 o 
   8   5   3      229.98      213.66      6.57 o 
   9   5   3      810.27      799.51     13.37 o 
  10   5   3      350.77      350.42      7.25 o 
  11   5   3       51.39       45.27      3.67 o 
 -13   6   3        2.28        2.23      2.31 o 
 -12   6   3       27.65       30.65      4.28 o 
 -11   6   3        8.90        5.32      1.54 o 
 -10   6   3       98.95       90.68      5.23 o 
  -9   6   3       98.71      102.40      3.90 o 
  -8   6   3        3.78        2.06      1.00 o 
  -7   6   3       55.18       57.78      5.52 o 
  -6   6   3        3.46        6.32      1.14 o 
  -5   6   3       57.69       71.78      3.20 o 
  -4   6   3     1580.26     1738.72     16.86 o 
  -3   6   3      268.61      280.77      5.35 o 
  -2   6   3       70.48       54.49      2.02 o 
  -1   6   3      396.91      388.55      4.98 o 
   0   6   3      109.77      140.59      2.59 o 
   1   6   3       73.69       73.59      1.91 o 
   2   6   3       30.89       32.53      1.50 o 
   3   6   3       44.80       51.74      1.82 o 
   4   6   3      975.18      942.34     10.41 o 
   5   6   3       54.01       53.36      2.97 o 
   6   6   3      704.24      718.82     10.13 o 
   7   6   3      381.29      366.22      6.72 o 
   8   6   3       19.46       18.09      1.90 o 
   9   6   3       20.33       16.11      1.93 o 
  10   6   3       28.06       23.76      2.64 o 
  11   6   3        7.86        5.14      2.36 o 
 -12   7   3      379.83      382.88     13.22 o 
 -11   7   3      108.23      108.53      4.21 o 
 -10   7   3       24.59       29.47      2.45 o 
  -9   7   3        0.46       -0.14      1.06 o 
  -8   7   3       77.13       86.67      3.88 o 
  -7   7   3       41.83       48.29      2.62 o 
  -6   7   3      295.42      298.88      5.89 o 
  -5   7   3       23.22       19.62      1.64 o 
  -4   7   3      538.04      557.95     10.43 o 
  -3   7   3      201.48      190.34      4.35 o 
  -2   7   3      163.23      194.02      3.93 o 
  -1   7   3       96.72      105.87      2.80 o 
   0   7   3      223.82      218.22      3.50 o 
   1   7   3      569.40      550.54      6.75 o 
   2   7   3      740.53      717.34      8.36 o 
   3   7   3      929.38      934.70     10.41 o 
   4   7   3       40.79       42.06      2.24 o 
   5   7   3       96.36       98.86      4.06 o 
   6   7   3        4.05        3.06      1.09 o 
   7   7   3       19.75       21.75      2.32 o 
   8   7   3        4.14        3.42      1.48 o 
   9   7   3        0.71        1.31      1.46 o 
  10   7   3        1.55       -1.53      1.40 o 
 -11   8   3       89.25       88.91      5.08 o 
 -10   8   3      164.13      176.57      5.53 o 
  -9   8   3       19.81       21.83      2.13 o 
  -8   8   3       21.44       24.08      2.13 o 
  -7   8   3        4.28        6.59      1.35 o 
  -6   8   3        0.86        1.28      1.02 o 
  -5   8   3       83.84       69.72      5.12 o 
  -4   8   3       48.02       50.72      2.59 o 
  -3   8   3       93.30      105.90      3.30 o 
  -2   8   3      405.01      364.49      6.05 o 
  -1   8   3       35.27       36.50      2.03 o 
   0   8   3      107.42      115.46      3.51 o 
   1   8   3       55.33       61.80      3.09 o 
   2   8   3       17.51       13.05      1.19 o 
   3   8   3       30.27       26.93      1.86 o 
   4   8   3       98.78       93.03      3.49 o 
   5   8   3       70.43       62.72      3.40 o 
   6   8   3       44.45       46.11      4.08 o 
   7   8   3        0.88        1.24      1.35 o 
   8   8   3        0.16       -0.18      1.26 o 
   9   8   3        3.20        3.52      1.66 o 
  10   8   3       16.76       14.01      2.38 o 
 -11   9   3        5.77        4.80      1.93 o 
 -10   9   3       40.99       42.66      3.00 o 
  -9   9   3       13.52       11.04      1.81 o 
  -8   9   3       42.29       38.56      2.99 o 
  -7   9   3        8.42        7.48      1.46 o 
  -6   9   3       25.46       27.72      2.16 o 
  -5   9   3      158.87      157.25      4.18 o 
  -4   9   3        0.17       -0.58      0.91 o 
  -3   9   3      808.47      759.31     10.44 o 
  -2   9   3      982.01      975.93     15.23 o 
  -1   9   3       26.76       26.97      1.88 o 
   0   9   3      810.44      751.70     11.67 o 
   1   9   3      310.68      293.77      8.64 o 
   2   9   3       43.06       41.56      2.74 o 
   3   9   3      177.05      176.37      4.83 o 
   4   9   3        2.33        3.36      1.61 o 
   5   9   3       37.16       34.67      2.72 o 
   6   9   3        0.07        0.25      1.27 o 
   7   9   3       18.05       19.92      2.39 o 
   8   9   3        8.24        6.83      1.90 o 
   9   9   3        9.09       12.57      2.31 o 
 -10  10   3       62.78       63.66      4.74 o 
  -9  10   3        8.27        9.29      1.82 o 
  -8  10   3        0.33       -0.20      1.23 o 
  -7  10   3        1.81        1.31      1.19 o 
  -6  10   3        0.10       -1.10      1.03 o 
  -5  10   3      186.98      172.48      4.56 o 
  -4  10   3       15.16        9.75      1.70 o 
  -3  10   3      252.92      231.53      5.89 o 
  -2  10   3        1.10        1.43      1.19 o 
  -1  10   3      138.03      144.22      9.74 o 
   0  10   3      829.23      785.04     14.88 o 
   1  10   3       18.54       18.64      2.09 o 
   2  10   3       63.88       54.94      3.25 o 
   3  10   3       57.60       56.07      4.19 o 
   4  10   3       97.95       96.69      5.17 o 
   5  10   3      152.72      147.68      5.97 o 
   6  10   3        0.52        0.29      1.63 o 
   7  10   3       21.18       21.01      3.01 o 
   8  10   3      240.93      266.26      8.77 o 
  -9  11   3        8.33        7.00      2.07 o 
  -8  11   3      126.99      135.18      5.23 o 
  -7  11   3       33.18       38.08      3.23 o 
  -6  11   3       72.69       75.02      4.24 o 
  -5  11   3        7.92        6.59      2.25 o 
  -4  11   3        2.05        4.76      1.57 o 
  -3  11   3      280.61      240.72      6.33 o 
  -2  11   3      125.79      118.25      5.68 o 
  -1  11   3      117.53       99.46      4.14 o 
   0  11   3       13.63       10.39      2.05 o 
   1  11   3        8.80        9.59      1.81 o 
   2  11   3       65.68       63.03      4.44 o 
   3  11   3        7.61        9.41      2.19 o 
   4  11   3       15.61       14.02      2.50 o 
   5  11   3        6.03        4.60      2.23 o 
   6  11   3       24.40       28.19      3.40 o 
   7  11   3       20.91       16.10      2.99 o 
  -8  12   3        3.80        7.41      2.10 o 
  -7  12   3       15.64       19.38      2.91 o 
  -6  12   3       18.94       20.88      2.65 o 
  -5  12   3       55.94       51.98      3.70 o 
  -4  12   3      231.84      206.44      6.23 o 
  -3  12   3       51.18       47.19      3.47 o 
  -2  12   3       95.66       98.17      4.87 o 
  -1  12   3       34.53       35.46      3.98 o 
   0  12   3       16.61       12.86      2.06 o 
   1  12   3       11.33        7.55      2.40 o 
   2  12   3      133.25      127.78      5.75 o 
   3  12   3       81.07       80.32      5.28 o 
   4  12   3       36.94       37.36      6.47 o 
   5  12   3        3.79        2.88      2.82 o 
   6  12   3       12.56       10.25      2.54 o 
  -6  13   3       63.02       67.13      4.41 o 
  -5  13   3        9.76       20.92      2.67 o 
  -4  13   3       41.11       57.94      4.00 o 
  -3  13   3        4.05        4.16      1.74 o 
  -2  13   3        0.01       -0.56      1.40 o 
  -1  13   3        0.54       -0.46      1.43 o 
   0  13   3       18.50       18.68      2.93 o 
   1  13   3       17.37       18.55      2.92 o 
   2  13   3        0.33        2.69      2.04 o 
   3  13   3        1.51       -0.20      1.95 o 
   4  13   3        4.15        1.63      1.90 o 
  -3  14   3        0.96        2.19      1.83 o 
  -2  14   3       41.91       49.33      3.92 o 
  -1  14   3        4.08        5.41      1.95 o 
   0  14   3        5.12        6.95      2.30 o 
   1  14   3        0.04        1.89      2.03 o 
 -14   0   4        0.01        2.52      2.39 o 
 -13   0   4       54.92       44.80      4.75 o 
 -12   0   4        1.32       -0.32      1.73 o 
 -11   0   4      185.03      175.14      7.34 o 
 -10   0   4       13.85       13.86      1.94 o 
  -9   0   4       58.03       50.50      3.11 o 
  -8   0   4       23.57       30.65      4.90 o 
  -7   0   4      186.35      157.98      4.19 o 
  -6   0   4     1867.53     1990.68     26.54 o 
  -5   0   4     4278.74     4414.37     54.99 o 
  -4   0   4     1796.82     1957.37     25.09 o 
  -3   0   4      825.20      881.77     15.66 o 
  -2   0   4      705.91      725.41     10.76 o 
  -1   0   4      106.45      120.00      4.62 o 
   0   0   4     1653.34     1682.39     21.75 o 
   1   0   4     2091.55     2076.24     26.61 o 
   2   0   4       79.11      101.44      2.56 o 
   3   0   4      619.01      677.76     10.23 o 
   4   0   4      608.34      687.23     10.65 o 
   5   0   4      212.70      189.87      5.41 o 
   6   0   4      423.59      450.25     11.49 o 
   7   0   4      134.23      140.60      6.16 o 
   8   0   4      597.91      580.61     16.66 o 
   9   0   4      654.43      632.21     16.21 o 
  10   0   4      160.38      157.12     10.93 o 
  11   0   4        5.74        5.56      2.60 o 
  12   0   4       27.71       23.78      8.41 o 
 -14   1   4       25.50       22.95      2.74 o 
 -13   1   4       22.19       23.65      2.59 o 
 -12   1   4       82.40       79.43      4.03 o 
 -11   1   4       10.46        8.74      1.65 o 
 -10   1   4       56.74       56.24      2.45 o 
  -9   1   4      155.63      149.16      3.29 o 
  -8   1   4       68.22       70.59      4.38 o 
  -7   1   4        0.42        0.00      0.58 o 
  -6   1   4     4928.85     4999.99     48.73 o 
  -5   1   4      565.02      580.25      6.38 o 
  -4   1   4      370.26      380.94      4.33 o 
  -3   1   4       70.50       68.97      1.21 o 
  -2   1   4      623.31      591.62      5.98 o 
  -1   1   4      718.50      691.63      8.92 o 
   0   1   4     2626.75     2690.56     23.90 o 
   1   1   4      494.81      479.64      5.23 o 
   2   1   4       83.49       76.48      2.00 o 
   3   1   4     2240.61     2453.54     24.91 o 
   4   1   4      121.19      142.03      2.39 o 
   5   1   4        3.36        3.63      0.77 o 
   6   1   4      910.90      909.97     14.77 o 
   7   1   4      483.72      496.64     10.67 o 
   8   1   4      324.80      311.84      7.12 o 
   9   1   4       16.30       16.02      2.12 o 
  10   1   4       98.44       98.95      4.90 o 
  11   1   4       44.31       48.54      3.66 o 
  12   1   4        8.94        9.45      2.24 o 
 -14   2   4        0.95        0.59      1.54 o 
 -13   2   4       12.06       13.49      2.15 o 
 -12   2   4       65.02       69.32      3.98 o 
 -11   2   4       32.93       37.29      2.82 o 
 -10   2   4      144.73      142.29      3.45 o 
  -9   2   4     1214.25     1226.43     14.80 o 
  -8   2   4      303.73      301.12      5.58 o 
  -7   2   4     1387.83     1397.42     14.13 o 
  -6   2   4      317.06      372.28      4.89 o 
  -5   2   4        1.97        1.27      0.50 o 
  -4   2   4       12.94       18.09      0.90 o 
  -3   2   4      424.41      427.09      5.19 o 
  -2   2   4     1770.50     1740.61     15.96 o 
  -1   2   4       23.63       25.59      2.27 o 
   0   2   4     2753.32     2718.98     26.57 o 
   1   2   4      434.98      450.02      5.02 o 
   2   2   4      375.60      383.74      5.37 o 
   3   2   4      167.52      161.88      3.96 o 
   4   2   4       11.76       10.94      1.11 o 
   5   2   4      275.10      272.15      4.86 o 
   6   2   4       74.39       61.29      2.55 o 
   7   2   4       28.76       28.32      1.98 o 
   8   2   4      213.58      222.86      5.90 o 
   9   2   4        0.31        1.57      1.31 o 
  10   2   4       37.71       31.76      2.92 o 
  11   2   4        2.35        3.41      1.67 o 
 -14   3   4       14.52       14.16      2.86 o 
 -13   3   4      102.11       90.74      4.73 o 
 -12   3   4     1304.89     1258.15     18.68 o 
 -11   3   4      115.18      105.85      4.23 o 
 -10   3   4      185.28      185.53      4.03 o 
  -9   3   4     1080.75     1092.06     14.21 o 
  -8   3   4      422.19      424.18      5.97 o 
  -7   3   4        0.94        2.66      0.76 o 
  -6   3   4       58.18       53.22      1.75 o 
  -5   3   4     1271.28     1375.65     14.75 o 
  -4   3   4      127.15      121.46      2.26 o 
  -3   3   4      179.19      167.32      2.64 o 
  -2   3   4      980.54     1081.84     10.58 o 
  -1   3   4     1214.38     1261.17     12.11 o 
   0   3   4       46.96       22.70      1.11 o 
   1   3   4     1734.53     1954.10     18.07 o 
   2   3   4       10.65       21.05      1.74 o 
   3   3   4       91.81       93.46      2.48 o 
   4   3   4       32.27       27.85      1.74 o 
   5   3   4        7.36        6.59      1.08 o 
   6   3   4       23.49       27.84      1.92 o 
   7   3   4      465.95      440.35      7.30 o 
   8   3   4        3.22        3.69      1.43 o 
   9   3   4       46.28       41.70      4.56 o 
  10   3   4       52.56       49.81      3.60 o 
  11   3   4        0.50        0.44      1.46 o 
 -13   4   4       61.03       57.48      5.64 o 
 -12   4   4       20.38       24.77      5.28 o 
 -11   4   4        4.75        5.16      1.79 o 
 -10   4   4        1.47        0.90      0.98 o 
  -9   4   4        3.76        2.67      1.02 o 
  -8   4   4        6.30        7.49      1.15 o 
  -7   4   4        0.20       -0.57      0.62 o 
  -6   4   4        8.39       11.39      1.03 o 
  -5   4   4      729.45      737.53     10.58 o 
  -4   4   4      187.55      194.36      3.13 o 
  -3   4   4        0.08        0.94      0.48 o 
  -2   4   4        3.07       10.54      0.87 o 
  -1   4   4      763.28      779.38      9.00 o 
   0   4   4       41.11       36.19      1.41 o 
   1   4   4     1594.74     1770.66     16.75 o 
   2   4   4      207.67      196.65      3.06 o 
   3   4   4      303.03      321.45      5.21 o 
   4   4   4        8.49        3.24      2.02 o 
   5   4   4        8.80       11.43      1.31 o 
   6   4   4        1.07        2.05      0.98 o 
   7   4   4      206.68      210.83      4.81 o 
   8   4   4      492.23      473.43      8.09 o 
   9   4   4      253.12      245.12      6.62 o 
  10   4   4      209.99      221.87      7.63 o 
  11   4   4      101.41      107.40      7.09 o 
 -13   5   4        3.55        1.09      1.81 o 
 -12   5   4        0.48        0.25      1.61 o 
 -11   5   4        0.02       -1.91      1.31 o 
 -10   5   4        7.06        5.94      1.34 o 
  -9   5   4        0.10       -1.16      0.78 o 
  -8   5   4        1.96        1.80      0.84 o 
  -7   5   4      282.83      291.17      4.72 o 
  -6   5   4      419.88      437.24      5.91 o 
  -5   5   4        1.20        0.38      0.58 o 
  -4   5   4       17.39       18.50      1.14 o 
  -3   5   4      122.67      122.06      2.94 o 
  -2   5   4       15.61       10.11      0.92 o 
  -1   5   4       12.56        7.41      0.76 o 
   0   5   4        0.09        0.21      0.38 o 
   1   5   4        0.32        0.62      0.51 o 
   2   5   4       57.65       38.18      1.90 o 
   3   5   4      419.54      435.02      6.55 o 
   4   5   4      155.02      159.52      4.20 o 
   5   5   4      224.15      219.19      7.23 o 
   6   5   4       44.98       57.65      3.25 o 
   7   5   4      290.97      256.60      5.94 o 
   8   5   4      477.56      446.41     13.75 o 
   9   5   4       16.91       17.50      2.31 o 
  10   5   4      252.77      234.10      6.84 o 
  11   5   4       65.98       71.64      5.26 o 
 -13   6   4        3.82        2.06      2.56 o 
 -12   6   4      152.77      159.30      6.58 o 
 -11   6   4      280.65      284.64     13.02 o 
 -10   6   4        0.11        0.42      1.10 o 
  -9   6   4      115.11      117.41      4.36 o 
  -8   6   4        0.45        0.69      0.92 o 
  -7   6   4       18.96       20.40      1.71 o 
  -6   6   4        7.70        7.92      1.19 o 
  -5   6   4       75.54       76.94      2.54 o 
  -4   6   4      216.60      229.58      3.98 o 
  -3   6   4       95.29      105.86      2.42 o 
  -2   6   4       16.27       21.53      1.24 o 
  -1   6   4      116.32      123.90      2.48 o 
   0   6   4       57.42       51.97      2.16 o 
   1   6   4      684.55      646.50      7.56 o 
   2   6   4       59.50       53.10      2.30 o 
   3   6   4      463.80      447.36      6.84 o 
   4   6   4     1113.59     1085.56     13.37 o 
   5   6   4       27.81       35.67      2.22 o 
   6   6   4      558.26      532.15     14.41 o 
   7   6   4      301.27      287.88      7.60 o 
   8   6   4       17.48        9.68      1.62 o 
   9   6   4        2.20        0.07      0.94 o 
  10   6   4        2.95        1.03      1.93 o 
 -12   7   4       44.91       49.06      4.39 o 
 -11   7   4       69.86       66.29      7.05 o 
 -10   7   4       64.30       65.71      3.39 o 
  -9   7   4       63.91       68.84      3.35 o 
  -8   7   4      362.89      373.13     13.40 o 
  -7   7   4        1.80        1.57      1.01 o 
  -6   7   4      727.26      766.52     19.08 o 
  -5   7   4      459.81      430.52      7.81 o 
  -4   7   4      102.77      100.02      3.16 o 
  -3   7   4      258.05      275.11      6.55 o 
  -2   7   4        7.47        7.17      1.06 o 
  -1   7   4       32.58       27.31      1.71 o 
   0   7   4      384.23      364.36      5.24 o 
   1   7   4      932.79      897.13      9.95 o 
   2   7   4      293.26      278.87      4.44 o 
   3   7   4      436.58      400.15      8.54 o 
   4   7   4      384.18      385.28      6.58 o 
   5   7   4        0.06       -0.24      0.96 o 
   6   7   4      101.78      103.95      4.52 o 
   7   7   4       16.48       19.25      1.94 o 
   8   7   4        1.96        2.17      1.42 o 
   9   7   4        0.47       -0.32      1.39 o 
  10   7   4        4.83        0.31      1.89 o 
 -11   8   4       92.34       85.85      5.49 o 
 -10   8   4       82.55       84.54      3.94 o 
  -9   8   4        8.40        6.96      1.70 o 
  -8   8   4       37.75       41.02      3.57 o 
  -7   8   4       38.32       37.42      3.19 o 
  -6   8   4      168.57      169.78      4.30 o 
  -5   8   4      290.81      292.72      5.65 o 
  -4   8   4      248.56      236.59      5.49 o 
  -3   8   4      323.92      323.86      5.80 o 
  -2   8   4      381.43      366.70      6.14 o 
  -1   8   4      477.23      457.24      7.07 o 
   0   8   4     1745.64     1673.76     18.71 o 
   1   8   4      867.55      810.59     10.54 o 
   2   8   4        8.55        7.98      1.08 o 
   3   8   4       59.03       56.59      2.51 o 
   4   8   4       21.28       18.47      2.00 o 
   5   8   4       86.62       81.89      4.27 o 
   6   8   4        5.95        6.98      1.68 o 
   7   8   4       10.85       10.66      1.90 o 
   8   8   4        8.03       10.86      2.08 o 
   9   8   4       10.72       14.64      2.44 o 
 -11   9   4      178.56      168.45      7.02 o 
 -10   9   4        8.62        5.74      1.76 o 
  -9   9   4        6.59        3.15      1.40 o 
  -8   9   4        0.13        0.86      1.20 o 
  -7   9   4        6.37        5.81      1.38 o 
  -6   9   4      163.32      168.31      5.78 o 
  -5   9   4      319.57      334.48      7.14 o 
  -4   9   4        3.44        2.94      1.14 o 
  -3   9   4      224.45      234.63      5.01 o 
  -2   9   4      625.70      604.13      8.90 o 
  -1   9   4      458.19      457.90      7.34 o 
   0   9   4       76.91       77.67      3.06 o 
   1   9   4     1099.00     1071.84     15.20 o 
   2   9   4      352.07      346.79      8.59 o 
   3   9   4      425.88      414.37      9.74 o 
   4   9   4       86.52       85.58      8.71 o 
   5   9   4        2.25        0.08      1.28 o 
   6   9   4      124.50      127.97     11.81 o 
   7   9   4      133.39      132.76      6.48 o 
   8   9   4      103.40      110.44      5.13 o 
   9   9   4        0.36       -1.08      1.48 o 
 -10  10   4       38.62       46.58      4.34 o 
  -9  10   4        0.56        0.11      1.31 o 
  -8  10   4        0.35        1.94      1.32 o 
  -7  10   4       31.69       39.36      2.75 o 
  -6  10   4       47.96       42.46      2.76 o 
  -5  10   4       23.08       18.29      1.88 o 
  -4  10   4        5.32        3.95      1.30 o 
  -3  10   4        0.63        0.92      1.20 o 
  -2  10   4        4.72        3.92      1.39 o 
  -1  10   4        0.05        0.48      1.12 o 
   0  10   4       63.14       53.66      3.22 o 
   1  10   4      203.35      182.82      6.29 o 
   2  10   4       76.54       78.70      5.54 o 
   3  10   4        7.97        7.17      2.04 o 
   4  10   4        7.15        4.29      1.82 o 
   5  10   4      126.80      117.05      5.40 o 
   6  10   4       73.75       76.14      5.10 o 
   7  10   4       61.75       52.05      4.45 o 
   8  10   4        2.59        2.37      2.02 o 
  -9  11   4        0.06        0.04      1.38 o 
  -8  11   4        1.33        2.38      1.53 o 
  -7  11   4        1.78        2.45      1.31 o 
  -6  11   4      106.74      118.32      5.50 o 
  -5  11   4        9.72        8.67      1.80 o 
  -4  11   4       26.45       27.26      2.62 o 
  -3  11   4       73.59       77.64      4.11 o 
  -2  11   4       11.14        8.88      1.81 o 
  -1  11   4       21.53       15.65      2.26 o 
   0  11   4        2.91        5.93      1.58 o 
   1  11   4        3.11        1.45      1.56 o 
   2  11   4       18.82       17.76      2.61 o 
   3  11   4        0.14       -0.04      1.52 o 
   4  11   4       51.63       57.05      4.43 o 
   5  11   4        1.02        1.31      2.40 o 
   6  11   4        6.16        8.13      2.29 o 
   7  11   4       69.39       87.10      5.89 o 
  -8  12   4       29.81       34.25      3.36 o 
  -7  12   4        5.63        4.12      1.81 o 
  -6  12   4      177.70      186.99      6.04 o 
  -5  12   4       66.47       61.93      5.37 o 
  -4  12   4       53.09       58.05      3.95 o 
  -3  12   4       86.93       72.06      4.13 o 
  -2  12   4        1.11        1.05      1.56 o 
  -1  12   4       88.88       87.67      4.54 o 
   0  12   4       11.62       19.13      2.39 o 
   1  12   4      139.90      149.67      6.91 o 
   2  12   4        0.05        0.47      1.66 o 
   3  12   4       16.51       18.60      2.94 o 
   4  12   4        1.32       -0.10      1.70 o 
   5  12   4       19.28       11.61      3.31 o 
  -6  13   4       20.37       25.21      2.97 o 
  -5  13   4       28.12       32.80      3.27 o 
  -4  13   4       48.04       62.79      4.18 o 
  -3  13   4        0.98       -1.70      1.42 o 
  -2  13   4        8.91       11.62      2.20 o 
  -1  13   4        0.02       -0.95      1.42 o 
   0  13   4       10.58       10.60      2.45 o 
   1  13   4       35.18       33.63      4.05 o 
   2  13   4      398.93      455.74     11.93 o 
   3  13   4        0.08       -0.40      1.82 o 
  -2  14   4       14.33       14.23      2.48 o 
  -1  14   4       15.20        9.95      4.54 o 
   0  14   4      142.77      171.49      7.21 o 
 -14   1   5       23.80       17.14      2.51 o 
 -13   1   5       48.19       50.51      3.62 o 
 -12   1   5        3.64        3.02      1.50 o 
 -11   1   5       10.04        9.82      1.71 o 
 -10   1   5      137.02      140.73      4.48 o 
  -9   1   5       64.57       62.17      3.26 o 
  -8   1   5      687.65      672.13      8.02 o 
  -7   1   5      770.29      802.42      8.88 o 
  -6   1   5        2.18        3.10      1.25 o 
  -5   1   5       63.70       72.00      1.46 o 
  -4   1   5      769.13      768.03     11.74 o 
  -3   1   5      328.39      309.25      4.16 o 
  -2   1   5       76.16       84.26      2.12 o 
  -1   1   5      249.80      244.60      3.52 o 
   0   1   5     1784.11     1806.28     19.68 o 
   1   1   5      397.23      393.09      5.11 o 
   2   1   5      115.52      143.98      2.30 o 
   3   1   5      535.63      565.30      7.46 o 
   4   1   5       22.95       27.02      1.59 o 
   5   1   5       35.21       32.43      2.02 o 
   6   1   5       96.12       85.57      3.40 o 
   7   1   5      565.52      554.72     10.03 o 
   8   1   5       33.53       38.67      3.34 o 
   9   1   5       29.52       29.80      3.03 o 
  10   1   5      133.02      123.38      5.00 o 
  11   1   5        5.13        2.46      1.64 o 
 -14   2   5       60.23       61.62      4.72 o 
 -13   2   5       62.45       56.21      3.91 o 
 -12   2   5      456.59      450.94      9.46 o 
 -11   2   5        0.10       -0.63      1.09 o 
 -10   2   5      548.39      513.58      9.46 o 
  -9   2   5     1103.96     1140.00     16.12 o 
  -8   2   5       16.49       18.04      1.52 o 
  -7   2   5      449.04      461.42      8.50 o 
  -6   2   5       15.57       25.35      1.54 o 
  -5   2   5      584.90      599.28      6.65 o 
  -4   2   5        0.68        0.55      0.40 o 
  -3   2   5        0.13        1.48      0.43 o 
  -2   2   5      227.90      214.53      3.65 o 
  -1   2   5      243.42      273.18      3.61 o 
   0   2   5     1641.98     1834.83     18.68 o 
   1   2   5      555.09      554.31      6.16 o 
   2   2   5        8.86        9.34      0.98 o 
   3   2   5        0.31       -0.48      0.60 o 
   4   2   5      192.69      166.52      3.62 o 
   5   2   5       29.42       23.36      1.68 o 
   6   2   5       86.99       82.26      5.68 o 
   7   2   5        1.21        1.48      1.44 o 
   8   2   5      148.65      153.80      5.01 o 
   9   2   5        2.80        3.80      1.49 o 
  10   2   5        5.18        1.40      1.55 o 
  11   2   5        0.60       -1.21      1.50 o 
 -14   3   5       26.37       24.11      2.91 o 
 -13   3   5       10.75       10.09      2.11 o 
 -12   3   5      313.85      289.71      7.66 o 
 -11   3   5       39.63       36.23      2.92 o 
 -10   3   5       72.69       68.89      3.65 o 
  -9   3   5       72.33       73.25      3.39 o 
  -8   3   5      137.35      139.18      3.07 o 
  -7   3   5        4.54        7.31      0.93 o 
  -6   3   5       61.50       60.36      1.83 o 
  -5   3   5      667.03      723.07      7.97 o 
  -4   3   5       54.26       50.22      1.72 o 
  -3   3   5      726.31      789.74      8.29 o 
  -2   3   5     3749.40     4001.64     35.46 o 
  -1   3   5       72.10       73.62      1.74 o 
   0   3   5      172.53      195.70      4.68 o 
   1   3   5       35.02       32.47      1.26 o 
   2   3   5      184.86      204.12      3.84 o 
   3   3   5       28.05       35.10      1.86 o 
   4   3   5      429.34      406.36      8.52 o 
   5   3   5      242.40      242.00      4.79 o 
   6   3   5       34.32       36.69      2.26 o 
   7   3   5      282.02      295.45      6.88 o 
   8   3   5      180.80      173.55      7.67 o 
   9   3   5        0.65        0.18      1.57 o 
  10   3   5       38.78       49.70      3.75 o 
  11   3   5        9.47       12.93      2.38 o 
 -13   4   5      113.33      108.88      7.21 o 
 -12   4   5        6.95        6.76      2.66 o 
 -11   4   5       40.45       40.24      3.55 o 
 -10   4   5        3.47        1.84      1.44 o 
  -9   4   5        1.13        1.28      1.26 o 
  -8   4   5        0.11        0.72      0.77 o 
  -7   4   5      123.96      127.98      3.40 o 
  -6   4   5       34.80       44.28      1.74 o 
  -5   4   5        1.44        0.35      0.54 o 
  -4   4   5      131.50      164.48      2.89 o 
  -3   4   5      481.66      508.68      6.04 o 
  -2   4   5      657.57      741.28      8.05 o 
  -1   4   5        0.00       -0.51      0.53 o 
   0   4   5     1377.16     1553.45     16.48 o 
   1   4   5      348.08      375.58      4.86 o 
   2   4   5      118.74      107.83      2.81 o 
   3   4   5        0.43        0.58      0.76 o 
   4   4   5        7.42        9.25      1.25 o 
   5   4   5        1.44        3.55      1.72 o 
   6   4   5      291.08      312.24      5.98 o 
   7   4   5      352.72      350.19      6.64 o 
   8   4   5       28.79       32.91      2.84 o 
   9   4   5      134.53      135.87      5.08 o 
  10   4   5      188.28      193.67      7.35 o 
 -13   5   5       28.38       21.63      3.87 o 
 -12   5   5        8.03       10.43      2.37 o 
 -11   5   5       45.15       33.64      3.43 o 
 -10   5   5       13.52       14.86      2.36 o 
  -9   5   5       44.87       47.48      2.94 o 
  -8   5   5       62.32       59.98      2.66 o 
  -7   5   5      139.56      169.10      3.47 o 
  -6   5   5      101.97      114.54      2.68 o 
  -5   5   5       59.09       54.07      1.87 o 
  -4   5   5        0.00        0.09      0.54 o 
  -3   5   5        0.19        0.33      0.53 o 
  -2   5   5       59.30       64.36      2.26 o 
  -1   5   5      327.18      305.07      6.13 o 
   0   5   5       33.63       35.98      1.52 o 
   1   5   5       29.55       24.46      1.29 o 
   2   5   5      593.93      602.58      8.27 o 
   3   5   5      219.86      188.23      4.33 o 
   4   5   5       42.00       40.34      2.65 o 
   5   5   5      201.47      200.35      4.55 o 
   6   5   5     1007.81      935.01     12.56 o 
   7   5   5      212.82      220.49      5.22 o 
   8   5   5        8.34       12.10      2.04 o 
   9   5   5      220.77      223.68      6.60 o 
  10   5   5      220.81      211.12      6.73 o 
 -13   6   5       68.48       73.63      5.40 o 
 -12   6   5       28.05       23.44      3.18 o 
 -11   6   5        6.62        1.68      1.66 o 
 -10   6   5        1.92        0.70      1.68 o 
  -9   6   5       12.55       12.73      2.22 o 
  -8   6   5       26.31       27.03      2.02 o 
  -7   6   5       25.99       27.23      1.90 o 
  -6   6   5      280.04      288.16      5.30 o 
  -5   6   5      231.28      240.26      4.62 o 
  -4   6   5       30.60       36.36      1.95 o 
  -3   6   5       24.03       24.19      1.35 o 
  -2   6   5       19.72       16.44      1.32 o 
  -1   6   5      363.06      318.07      4.62 o 
   0   6   5       30.32       31.20      1.90 o 
   1   6   5      330.90      335.67      5.29 o 
   2   6   5      395.29      349.47      6.57 o 
   3   6   5      895.66      866.61     12.60 o 
   4   6   5      316.63      280.22      6.14 o 
   5   6   5      436.49      373.51      8.85 o 
   6   6   5      138.75      161.43      6.78 o 
   7   6   5        1.92        2.55      1.22 o 
   8   6   5       11.59        7.14      1.79 o 
   9   6   5        3.30        1.23      1.56 o 
  10   6   5       88.03       78.58      4.71 o 
 -12   7   5       39.06       42.70      4.13 o 
 -11   7   5        0.17       -0.34      1.59 o 
 -10   7   5       34.89       42.08      3.88 o 
  -9   7   5        6.53        3.86      1.73 o 
  -8   7   5      136.11      138.80      3.97 o 
  -7   7   5      881.64      942.52     13.39 o 
  -6   7   5        0.17       -0.58      0.84 o 
  -5   7   5      128.54      124.83      5.36 o 
  -4   7   5      129.55      135.85      3.50 o 
  -3   7   5       80.93       81.11      3.01 o 
  -2   7   5      272.45      269.22      5.51 o 
  -1   7   5        1.54        0.98      0.83 o 
   0   7   5      514.01      507.29      6.57 o 
   1   7   5      800.57      769.55      9.02 o 
   2   7   5      910.06      885.29     11.42 o 
   3   7   5      644.61      619.56     10.41 o 
   4   7   5      159.38      152.05      4.03 o 
   5   7   5        6.13        4.09      1.29 o 
   6   7   5        1.69        2.50      1.21 o 
   7   7   5      145.21      128.77      4.12 o 
   8   7   5        0.30        1.05      1.88 o 
   9   7   5        9.85        8.77      2.45 o 
 -11   8   5        3.50        1.14      1.81 o 
 -10   8   5      126.09      118.47      5.85 o 
  -9   8   5      506.93      492.22     11.59 o 
  -8   8   5      181.23      191.51      4.87 o 
  -7   8   5      140.98      147.40      4.14 o 
  -6   8   5     1158.92     1188.28     14.97 o 
  -5   8   5      978.31      963.22     14.18 o 
  -4   8   5        2.46        2.08      0.97 o 
  -3   8   5      530.93      550.08      9.19 o 
  -2   8   5      185.81      171.30      4.04 o 
  -1   8   5      114.01      106.08      3.15 o 
   0   8   5      399.27      388.08      6.44 o 
   1   8   5        4.16        8.20      1.47 o 
   2   8   5        2.62        0.59      1.06 o 
   3   8   5        0.07       -1.04      0.95 o 
   4   8   5        8.56        8.08      1.87 o 
   5   8   5        2.28        0.19      1.22 o 
   6   8   5        1.21       -0.07      1.32 o 
   7   8   5       11.07       11.43      2.12 o 
   8   8   5       55.25       53.47      3.79 o 
   9   8   5        3.43        3.64      2.08 o 
 -11   9   5        3.14        2.48      2.17 o 
 -10   9   5        3.39        3.25      1.99 o 
  -9   9   5        1.77        1.48      1.75 o 
  -8   9   5        1.54        1.42      1.23 o 
  -7   9   5        5.59        2.78      1.27 o 
  -6   9   5      306.01      279.69      6.69 o 
  -5   9   5       76.80       83.42      3.68 o 
  -4   9   5        1.19        0.30      0.98 o 
  -3   9   5      513.54      486.13      7.84 o 
  -2   9   5       37.94       34.75      2.25 o 
  -1   9   5       41.06       41.65      2.41 o 
   0   9   5        7.91        7.67      1.50 o 
   1   9   5       13.71        9.38      1.58 o 
   2   9   5      208.14      196.67      6.39 o 
   3   9   5      172.63      148.10      5.64 o 
   4   9   5      179.05      155.81     11.10 o 
   5   9   5       74.59       68.19      4.63 o 
   6   9   5      116.42      111.87      4.83 o 
   7   9   5       12.74        9.35      2.00 o 
   8   9   5        0.09        1.25      1.61 o 
 -10  10   5        8.98        5.85      2.38 o 
  -9  10   5       14.16       14.44      2.79 o 
  -8  10   5       56.36       54.75      3.76 o 
  -7  10   5        7.94        7.66      1.59 o 
  -6  10   5       23.09       19.52      2.35 o 
  -5  10   5       20.66       17.73      1.94 o 
  -4  10   5        6.49        8.37      1.46 o 
  -3  10   5        4.08        2.84      1.17 o 
  -2  10   5      121.54      125.66      4.30 o 
  -1  10   5        8.92        6.75      1.55 o 
   0  10   5       77.32       77.73      7.58 o 
   1  10   5       75.80       68.96      5.28 o 
   2  10   5        7.13        9.22      2.12 o 
   3  10   5        9.74        8.38      2.06 o 
   4  10   5        3.10        1.23      1.61 o 
   5  10   5      131.53      149.95      9.31 o 
   6  10   5       25.18       25.75      3.35 o 
   7  10   5       34.56       37.95      5.08 o 
  -9  11   5        8.56       13.95      3.76 o 
  -8  11   5      197.82      206.07      5.70 o 
  -7  11   5        5.92        3.03      1.17 o 
  -6  11   5       57.13       58.89      4.42 o 
  -5  11   5      184.66      190.29      6.19 o 
  -4  11   5      346.54      351.22      7.96 o 
  -3  11   5       19.80       16.41      2.17 o 
  -2  11   5       63.53       56.65      3.54 o 
  -1  11   5      171.14      176.01      5.40 o 
   0  11   5       36.85       40.60      4.97 o 
   1  11   5       16.61       17.45      2.65 o 
   2  11   5       49.00       48.35      4.48 o 
   3  11   5       92.57      100.97      5.77 o 
   4  11   5        0.10       -0.17      1.70 o 
   5  11   5       77.32       77.23      5.37 o 
   6  11   5        0.68        1.20      1.98 o 
  -7  12   5      173.79      185.75      7.78 o 
  -6  12   5       41.33       33.76      3.17 o 
  -5  12   5        6.96        4.79      1.80 o 
  -4  12   5       18.30       18.02      2.38 o 
  -3  12   5       15.80       15.43      2.28 o 
  -2  12   5       10.76        9.42      1.97 o 
  -1  12   5       60.90       66.66      4.77 o 
   0  12   5       34.67       32.42      3.50 o 
   1  12   5        2.67        0.16      1.57 o 
   2  12   5       23.54       27.65      3.92 o 
   3  12   5       53.71       66.50      5.07 o 
   4  12   5       10.03        3.86      2.08 o 
  -5  13   5       79.35       83.91      4.81 o 
  -4  13   5       25.70       31.93      3.17 o 
  -3  13   5        0.28        1.78      1.59 o 
  -2  13   5        6.07        5.87      1.92 o 
  -1  13   5       35.45       33.32      3.79 o 
   0  13   5        0.47        2.63      1.89 o 
   1  13   5       26.21       33.22      3.83 o 
   2  13   5       60.26       57.08      4.83 o 
 -14   0   6       57.98       48.41      5.32 o 
 -13   0   6       15.90       17.12      5.37 o 
 -12   0   6       13.84       16.07      3.18 o 
 -11   0   6       56.60       58.21      5.04 o 
 -10   0   6      138.22      146.12      8.54 o 
  -9   0   6     1281.92     1267.70     24.94 o 
  -8   0   6      760.90      750.26     20.52 o 
  -7   0   6        0.00        0.04      1.20 o 
  -6   0   6      207.29      220.68      6.88 o 
  -5   0   6       61.88       46.94      5.19 o 
  -4   0   6      279.85      293.33      7.61 o 
  -3   0   6      140.36      141.65      4.69 o 
  -2   0   6      119.39      108.20      2.77 o 
  -1   0   6      141.17      122.80      4.43 o 
   0   0   6     1195.47     1300.98     18.00 o 
   1   0   6        0.00        0.74      0.58 o 
   2   0   6       48.19       40.27      1.99 o 
   3   0   6     1363.01     1284.31     26.96 o 
   4   0   6      877.94      878.27     21.23 o 
   5   0   6     1875.51     1839.79     33.27 o 
   6   0   6      437.59      440.13     12.19 o 
   7   0   6       62.92       65.71     10.81 o 
   8   0   6       17.90       22.59      3.45 o 
   9   0   6       97.02       95.30      6.91 o 
  10   0   6       49.96       42.37      5.05 o 
 -14   1   6       61.55       61.19      4.14 o 
 -13   1   6        0.88        0.39      1.40 o 
 -12   1   6       36.79       37.25      3.10 o 
 -11   1   6        5.00        3.20      1.37 o 
 -10   1   6      236.64      221.91      5.82 o 
  -9   1   6       18.31       14.77      1.85 o 
  -8   1   6      207.79      220.99      5.32 o 
  -7   1   6      142.87      160.83      4.27 o 
  -6   1   6      184.00      203.76      4.65 o 
  -5   1   6        0.16       -0.08      0.70 o 
  -4   1   6       33.68       32.80      2.06 o 
  -3   1   6      436.92      467.80      6.07 o 
  -2   1   6      139.69      127.90      2.20 o 
  -1   1   6      117.30      125.86      2.27 o 
   0   1   6       69.18      106.14      2.14 o 
   1   1   6      195.84      229.30      3.69 o 
   2   1   6        2.25        5.28      0.62 o 
   3   1   6      476.83      477.92      7.61 o 
   4   1   6      166.07      178.47      3.76 o 
   5   1   6      101.47      101.26      3.64 o 
   6   1   6      235.01      233.33      5.93 o 
   7   1   6      126.54      112.22      4.23 o 
   8   1   6       10.38       11.31      1.87 o 
   9   1   6       30.63       31.41      2.95 o 
  10   1   6       29.25       26.99      2.93 o 
 -14   2   6       30.64       25.11      3.42 o 
 -13   2   6       41.65       35.84      3.23 o 
 -12   2   6       16.35       17.87      2.41 o 
 -11   2   6        0.73        0.81      1.32 o 
 -10   2   6      238.72      234.49      6.03 o 
  -9   2   6      250.51      268.67      6.23 o 
  -8   2   6     1076.76     1098.33     15.44 o 
  -7   2   6      136.12      140.04      4.19 o 
  -6   2   6      191.50      191.35      3.96 o 
  -5   2   6     1935.09     2007.68     18.72 o 
  -4   2   6        7.76       13.40      0.79 o 
  -3   2   6     1900.18     1954.45     18.21 o 
  -2   2   6      544.88      567.75      6.38 o 
  -1   2   6        2.47        1.46      0.51 o 
   0   2   6      336.76      376.06      4.79 o 
   1   2   6      242.05      212.69      4.37 o 
   2   2   6       39.12       40.69      1.95 o 
   3   2   6       40.47       40.71      2.61 o 
   4   2   6      492.83      503.43      7.45 o 
   5   2   6       53.02       49.82      3.37 o 
   6   2   6       23.19       19.45      2.48 o 
   7   2   6       13.09       12.65      1.86 o 
   8   2   6       37.34       31.53      2.83 o 
   9   2   6       52.65       46.32      3.58 o 
  10   2   6       51.72       51.95      3.88 o 
 -13   3   6      173.09      158.99      5.71 o 
 -12   3   6      400.14      372.28      8.60 o 
 -11   3   6       37.07       38.97      2.99 o 
 -10   3   6      188.80      181.14      6.66 o 
  -9   3   6      119.32      110.13      3.91 o 
  -8   3   6       20.17       25.15      2.49 o 
  -7   3   6        6.44        6.28      1.29 o 
  -6   3   6      145.50      124.81      2.66 o 
  -5   3   6       55.85       50.21      1.61 o 
  -4   3   6       36.52       41.32      1.65 o 
  -3   3   6      376.96      346.27      4.53 o 
  -2   3   6      393.74      421.12      5.24 o 
  -1   3   6      717.92      742.61      8.77 o 
   0   3   6       16.23       23.11      1.77 o 
   1   3   6      253.53      270.44      4.61 o 
   2   3   6      476.19      463.01      8.01 o 
   3   3   6        0.03       -0.54      0.70 o 
   4   3   6     1154.28     1084.55     13.33 o 
   5   3   6      428.72      398.51      6.72 o 
   6   3   6       36.72       25.29      2.37 o 
   7   3   6      410.28      398.97      8.55 o 
   8   3   6       41.73       44.39      3.85 o 
   9   3   6       17.96       22.81      2.60 o 
  10   3   6       21.34       23.72      2.83 o 
 -13   4   6       48.34       67.59      6.19 o 
 -12   4   6       88.38       67.25      7.75 o 
 -11   4   6       76.98       82.00      4.99 o 
 -10   4   6       25.58       28.66      2.90 o 
  -9   4   6      131.73      130.73      7.47 o 
  -8   4   6      221.08      226.32      5.70 o 
  -7   4   6       21.53       17.38      2.17 o 
  -6   4   6       39.89       48.99      1.83 o 
  -5   4   6        7.59       10.04      1.11 o 
  -4   4   6      379.41      388.60      5.14 o 
  -3   4   6      136.66      140.79      2.70 o 
  -2   4   6        0.70        1.43      0.59 o 
  -1   4   6       43.82       58.77      2.09 o 
   0   4   6      407.51      447.00      6.20 o 
   1   4   6        2.95        2.73      0.63 o 
   2   4   6       49.76       49.04      2.28 o 
   3   4   6      141.75      118.40      3.47 o 
   4   4   6        1.16       -0.64      0.86 o 
   5   4   6      484.67      425.96      7.16 o 
   6   4   6      347.94      338.16      7.50 o 
   7   4   6      370.75      360.61      8.10 o 
   8   4   6       16.15       14.31      2.16 o 
   9   4   6        9.06        4.03      2.02 o 
  10   4   6      127.38      133.56      7.57 o 
 -13   5   6        8.03        2.39      2.28 o 
 -12   5   6       27.11       28.34      3.42 o 
 -11   5   6        0.03        0.74      1.43 o 
 -10   5   6       31.65       34.48      3.39 o 
  -9   5   6        1.23        0.93      1.42 o 
  -8   5   6      192.90      197.53      5.20 o 
  -7   5   6       45.42       48.51      2.10 o 
  -6   5   6        6.19        8.16      0.98 o 
  -5   5   6        3.21        4.03      0.79 o 
  -4   5   6        8.23       11.05      1.02 o 
  -3   5   6        0.07        0.61      0.58 o 
  -2   5   6      154.86      160.99      3.05 o 
  -1   5   6       58.11       67.41      2.00 o 
   0   5   6       46.86       41.59      2.23 o 
   1   5   6       28.88       25.30      2.17 o 
   2   5   6       37.44       27.86      1.93 o 
   3   5   6       49.46       33.03      2.35 o 
   4   5   6       12.83        6.86      1.26 o 
   5   5   6        4.82        3.44      1.40 o 
   6   5   6       21.12       11.65      1.61 o 
   7   5   6      155.75      131.94      4.81 o 
   8   5   6        0.65        0.68      1.37 o 
   9   5   6      133.30      139.66      5.62 o 
 -12   6   6       20.65       27.64      3.46 o 
 -11   6   6      258.28      272.44      8.52 o 
 -10   6   6      102.17      103.51      5.26 o 
  -9   6   6      198.89      186.29      6.47 o 
  -8   6   6       79.22       78.61      5.18 o 
  -7   6   6      391.80      405.20      8.21 o 
  -6   6   6       31.88       29.22      2.45 o 
  -5   6   6        8.14       10.46      1.69 o 
  -4   6   6       72.19       68.77      2.45 o 
  -3   6   6      192.11      190.65      3.48 o 
  -2   6   6        6.60        4.56      0.85 o 
  -1   6   6      348.62      341.99      5.45 o 
   0   6   6       33.88       34.29      1.69 o 
   1   6   6       33.77       28.16      1.85 o 
   2   6   6      199.21      197.31      4.37 o 
   3   6   6      201.13      196.20      4.49 o 
   4   6   6      171.18      153.96      4.08 o 
   5   6   6      209.71      177.76      5.14 o 
   6   6   6       26.81       26.47      2.22 o 
   7   6   6       33.24       32.40      2.88 o 
   8   6   6        3.64        2.52      1.59 o 
   9   6   6      142.10      145.88      5.61 o 
 -12   7   6       17.35       13.32      2.74 o 
 -11   7   6      125.19      130.93     11.34 o 
 -10   7   6        0.44       -1.67      1.39 o 
  -9   7   6      630.67      618.52     13.31 o 
  -8   7   6      217.46      212.89      6.91 o 
  -7   7   6       12.40       11.66      1.54 o 
  -6   7   6      255.27      267.82      5.35 o 
  -5   7   6       12.80       11.24      1.49 o 
  -4   7   6       29.45       27.47      1.93 o 
  -3   7   6      100.19       99.24      2.98 o 
  -2   7   6     1952.76     1882.23     23.23 o 
  -1   7   6      289.55      292.68      5.28 o 
   0   7   6      880.64      879.77     10.99 o 
   1   7   6     1099.50     1024.68     14.34 o 
   2   7   6        1.72        0.83      0.91 o 
   3   7   6      208.70      201.48      6.16 o 
   4   7   6       17.97       14.67      1.68 o 
   5   7   6        6.45        3.37      1.20 o 
   6   7   6       12.47       12.17      1.70 o 
   7   7   6      224.73      208.47      9.97 o 
   8   7   6        4.04        4.01      2.08 o 
 -11   8   6        7.71        6.73      2.91 o 
 -10   8   6       52.26       52.37      4.44 o 
  -9   8   6       52.25       53.36      5.23 o 
  -8   8   6      137.44      132.21      9.57 o 
  -7   8   6        0.01       -0.64      1.00 o 
  -6   8   6      253.08      243.19      6.98 o 
  -5   8   6      340.35      335.09      6.23 o 
  -4   8   6       43.07       37.23      2.28 o 
  -3   8   6     1003.20     1000.43     14.37 o 
  -2   8   6      308.33      312.74      7.62 o 
  -1   8   6     1040.81     1021.42     12.87 o 
   0   8   6       90.27       92.14      3.60 o 
   1   8   6        1.02        3.06      1.21 o 
   2   8   6       18.47       13.80      2.10 o 
   3   8   6       10.31        6.86      1.40 o 
   4   8   6       40.12       33.22      2.39 o 
   5   8   6        8.34       11.24      1.92 o 
   6   8   6       33.07       29.54      2.77 o 
   7   8   6       13.67       14.06      2.30 o 
   8   8   6        0.69        2.05      2.04 o 
 -10   9   6        5.45        5.79      2.18 o 
  -9   9   6        0.03        1.68      1.83 o 
  -8   9   6       84.89       97.87      5.76 o 
  -7   9   6       30.25       33.13      2.43 o 
  -6   9   6        7.29        6.03      1.39 o 
  -5   9   6        3.68        4.16      1.25 o 
  -4   9   6        3.81        1.75      0.81 o 
  -3   9   6      467.32      474.08      7.82 o 
  -2   9   6      677.69      673.11      9.82 o 
  -1   9   6      351.36      348.29      6.38 o 
   0   9   6       16.61       12.72      1.81 o 
   1   9   6      210.04      192.41      5.35 o 
   2   9   6       36.88       33.68      3.26 o 
   3   9   6       60.37       52.59      4.19 o 
   4   9   6       96.38       75.38      4.90 o 
   5   9   6       16.95       16.40      3.36 o 
   6   9   6        4.58       10.44      2.72 o 
   7   9   6      101.92      117.38      7.40 o 
  -9  10   6        0.38       -0.23      1.89 o 
  -8  10   6        1.66        3.43      1.99 o 
  -7  10   6       11.36       11.10      2.00 o 
  -6  10   6       21.46       23.64      2.37 o 
  -5  10   6       52.26       50.07      8.19 o 
  -4  10   6       74.66       80.42      3.64 o 
  -3  10   6       90.09       99.97      3.57 o 
  -2  10   6        6.30        9.31      1.51 o 
  -1  10   6        4.06        1.34      1.46 o 
   0  10   6       68.44       73.61      4.67 o 
   1  10   6       15.88       15.29      2.94 o 
   2  10   6       18.00       19.20      2.72 o 
   3  10   6       11.56       15.41      2.59 o 
   4  10   6       12.80       17.64      3.85 o 
   5  10   6       26.40       27.70      3.43 o 
   6  10   6        7.92        5.27      2.14 o 
  -8  11   6        6.19       10.68      2.53 o 
  -7  11   6        0.78        1.98      1.82 o 
  -6  11   6        9.46        9.66      1.79 o 
  -5  11   6       24.93       22.19      2.46 o 
  -4  11   6        1.35        0.64      1.37 o 
  -3  11   6        2.58        2.97      1.49 o 
  -2  11   6       33.43       37.33      2.97 o 
  -1  11   6       73.63       70.31      4.70 o 
   0  11   6       11.18       12.18      2.36 o 
   1  11   6       11.12        6.64      2.00 o 
   2  11   6        4.54        9.01      2.27 o 
   3  11   6       46.16       54.07      4.45 o 
   4  11   6        4.97        4.08      2.48 o 
   5  11   6       33.69       34.63      3.85 o 
  -7  12   6       43.27       46.69      5.32 o 
  -6  12   6        6.95        8.02      2.06 o 
  -5  12   6        1.79        2.38      1.63 o 
  -4  12   6        1.72        1.02      1.51 o 
  -3  12   6       27.08       27.82      2.79 o 
  -2  12   6       38.63       44.14      4.00 o 
  -1  12   6      156.89      180.16      6.89 o 
   0  12   6       14.42       12.87      3.04 o 
   1  12   6       41.73       40.86      3.97 o 
   2  12   6        5.40        2.31      1.93 o 
   3  12   6        0.02        0.72      1.86 o 
  -4  13   6        0.53        0.13      1.57 o 
  -3  13   6       47.31       50.69      4.47 o 
  -2  13   6      120.38      139.13      6.58 o 
  -1  13   6       96.56      119.11      6.44 o 
   0  13   6        6.43       10.66      2.52 o 
   1  13   6       62.26       74.13      5.43 o 
 -14   1   7       24.72       23.11      2.85 o 
 -13   1   7        4.53        4.36      1.69 o 
 -12   1   7       76.61       69.71      4.12 o 
 -11   1   7       41.48       40.67      3.08 o 
 -10   1   7       52.52       44.98      3.07 o 
  -9   1   7        0.28       -0.06      1.04 o 
  -8   1   7      491.50      483.48     14.71 o 
  -7   1   7      201.63      206.25      8.11 o 
  -6   1   7      398.32      378.19      7.03 o 
  -5   1   7      117.22      115.90      4.54 o 
  -4   1   7       31.61       30.62      1.96 o 
  -3   1   7       15.28       11.73      0.92 o 
  -2   1   7      405.02      419.93      5.58 o 
  -1   1   7        3.25        7.38      1.34 o 
   0   1   7       12.24       10.15      1.01 o 
   1   1   7      190.45      187.13      3.68 o 
   2   1   7       79.56       68.94      2.26 o 
   3   1   7      212.29      205.21      5.04 o 
   4   1   7      112.06       96.12      3.61 o 
   5   1   7      187.82      182.98      8.89 o 
   6   1   7      157.79      146.06      4.83 o 
   7   1   7       33.22       30.94      2.78 o 
   8   1   7       21.94       21.28      2.49 o 
   9   1   7       12.49       11.45      2.38 o 
  10   1   7        0.58        0.48      1.56 o 
 -13   2   7       85.65       71.23      4.41 o 
 -12   2   7      124.43      115.19      4.81 o 
 -11   2   7       84.70       78.25      5.39 o 
 -10   2   7      221.15      215.09      7.40 o 
  -9   2   7        0.39        1.57      1.20 o 
  -8   2   7      487.66      474.15      8.73 o 
  -7   2   7      142.27      141.15      4.15 o 
  -6   2   7        0.83        2.59      1.04 o 
  -5   2   7      904.02      895.87     12.63 o 
  -4   2   7       18.39       22.36      1.32 o 
  -3   2   7      804.83      838.62      9.01 o 
  -2   2   7      124.58      137.95      2.56 o 
  -1   2   7      300.05      334.10      8.20 o 
   0   2   7      536.72      541.76      7.36 o 
   1   2   7      516.97      486.34      9.83 o 
   2   2   7       85.36       85.41      2.64 o 
   3   2   7       94.20       83.26      3.51 o 
   4   2   7     1519.79     1433.91     22.99 o 
   5   2   7        0.71       -0.84      1.22 o 
   6   2   7       74.32       62.63      3.64 o 
   7   2   7      265.14      243.03      6.60 o 
   8   2   7        0.41        0.60      1.38 o 
   9   2   7       14.97       23.62      2.77 o 
 -13   3   7      232.84      230.44      8.17 o 
 -12   3   7      123.15      111.09      4.76 o 
 -11   3   7       11.67       13.18      2.07 o 
 -10   3   7       31.17       21.13      3.01 o 
  -9   3   7        1.11        0.40      1.17 o 
  -8   3   7      134.21      141.08      4.36 o 
  -7   3   7      168.29      179.61      5.48 o 
  -6   3   7      782.89      801.98     12.02 o 
  -5   3   7      620.73      656.33     10.16 o 
  -4   3   7        0.54        0.79      0.55 o 
  -3   3   7     1135.92     1292.56     12.96 o 
  -2   3   7      107.38      103.80      2.90 o 
  -1   3   7       42.61       46.11      1.64 o 
   0   3   7      367.76      350.40      4.82 o 
   1   3   7      464.71      427.00     15.17 o 
   2   3   7       99.07      100.88      2.95 o 
   3   3   7      294.41      308.81      5.61 o 
   4   3   7      657.36      654.72      9.41 o 
   5   3   7       66.86       68.09      3.82 o 
   6   3   7        7.62       10.65      1.92 o 
   7   3   7       68.48       82.46      5.20 o 
   8   3   7       24.70       26.70      2.77 o 
   9   3   7        0.27       -0.10      1.44 o 
 -13   4   7       14.73       11.19      2.99 o 
 -12   4   7       27.55       20.04      3.57 o 
 -11   4   7      172.35      167.86      7.96 o 
 -10   4   7        0.70        0.15      1.23 o 
  -9   4   7        9.30        9.80      2.40 o 
  -8   4   7       24.45       25.35      2.28 o 
  -7   4   7       46.77       39.59      3.64 o 
  -6   4   7        3.22        4.41      1.17 o 
  -5   4   7        0.23       -0.20      0.84 o 
  -4   4   7      136.07      132.96      2.71 o 
  -3   4   7      309.65      304.77      4.48 o 
  -2   4   7        7.73       10.22      0.98 o 
  -1   4   7      124.57      118.36      3.05 o 
   0   4   7       57.74       56.03      1.89 o 
   1   4   7       28.97       30.18      2.75 o 
   2   4   7      132.35      133.27      3.50 o 
   3   4   7      452.47      452.75      7.29 o 
   4   4   7      556.84      546.82      8.49 o 
   5   4   7        5.56        3.87      1.42 o 
   6   4   7      309.14      315.75      7.47 o 
   7   4   7      234.04      238.65      6.70 o 
   8   4   7       18.54       21.82      3.03 o 
   9   4   7       42.20       40.50      3.57 o 
 -13   5   7        6.82        6.14      2.37 o 
 -12   5   7        4.57        6.35      2.56 o 
 -11   5   7        2.89        1.01      1.66 o 
 -10   5   7       25.65       25.17      3.03 o 
  -9   5   7        0.66        0.90      1.45 o 
  -8   5   7       64.87       66.97      4.26 o 
  -7   5   7        2.94        4.65      1.26 o 
  -6   5   7       45.16       44.43      2.66 o 
  -5   5   7      123.52      129.44      2.89 o 
  -4   5   7       97.83      103.73      2.52 o 
  -3   5   7       71.09       72.66      2.21 o 
  -2   5   7       57.11       55.15      2.14 o 
  -1   5   7       98.90       86.78      2.31 o 
   0   5   7       30.38       28.49      1.83 o 
   1   5   7       39.71       36.88      2.11 o 
   2   5   7      188.29      152.59      4.33 o 
   3   5   7        2.45       -0.73      0.91 o 
   4   5   7       53.20       57.33      2.90 o 
   5   5   7       45.69       48.14      2.81 o 
   6   5   7       76.60       74.38      4.12 o 
   7   5   7       56.15       64.06      4.21 o 
   8   5   7       41.98       42.06      4.06 o 
   9   5   7       59.99       66.19      5.18 o 
 -12   6   7      117.47      116.16      6.31 o 
 -11   6   7      160.57      180.61      7.04 o 
 -10   6   7      171.46      176.57      6.72 o 
  -9   6   7      247.10      245.08      7.64 o 
  -8   6   7        8.80       10.62      2.08 o 
  -7   6   7        2.02        1.19      1.85 o 
  -6   6   7        1.70        1.12      1.31 o 
  -5   6   7       89.85       87.74      2.76 o 
  -4   6   7      271.09      262.11      4.90 o 
  -3   6   7        7.22        6.89      1.00 o 
  -2   6   7        2.44        1.80      0.81 o 
  -1   6   7       52.32       52.29      2.23 o 
   0   6   7      181.22      176.92      4.02 o 
   1   6   7       10.10        6.72      1.20 o 
   2   6   7      187.39      180.87      4.35 o 
   3   6   7      258.91      238.66      5.19 o 
   4   6   7      132.84      102.84      5.49 o 
   5   6   7       28.80       22.85      2.14 o 
   6   6   7        5.85        4.66      1.61 o 
   7   6   7       19.85       24.40      2.70 o 
   8   6   7       15.78       20.35      2.69 o 
 -12   7   7      178.99      175.31      7.90 o 
 -11   7   7      133.57      131.15      6.17 o 
 -10   7   7       39.96       39.49      3.91 o 
  -9   7   7      172.22      164.08      6.41 o 
  -8   7   7      556.86      549.56     12.28 o 
  -7   7   7        6.70        7.95      1.92 o 
  -6   7   7      258.33      250.30     11.56 o 
  -5   7   7        5.54        5.74      1.19 o 
  -4   7   7      851.70      859.81     11.32 o 
  -3   7   7        0.32        0.18      0.88 o 
  -2   7   7      420.87      468.11      7.34 o 
   0   7   7      909.15      884.90     11.59 o 
   1   7   7       51.63       56.12      2.77 o 
   2   7   7      101.27       80.08      3.14 o 
   3   7   7        0.52        2.00      1.13 o 
   4   7   7       36.39       29.72      2.30 o 
   5   7   7       83.67       84.02      4.64 o 
   6   7   7       42.77       55.95      3.26 o 
   7   7   7       12.33        8.19      1.95 o 
   8   7   7       11.13       17.55      6.29 o 
 -11   8   7       31.27       36.04      3.99 o 
 -10   8   7      165.05      163.15      6.77 o 
  -9   8   7      310.40      291.18      8.86 o 
  -8   8   7      179.88      168.45      6.43 o 
  -7   8   7        3.01        3.85      1.76 o 
  -6   8   7        0.32       -0.85      1.30 o 
  -5   8   7       41.78       43.40      2.53 o 
  -4   8   7        0.43        1.13      1.03 o 
  -3   8   7     1306.84     1285.48     16.37 o 
  -2   8   7      769.15      711.87     11.26 o 
  -1   8   7      162.56      162.00      4.71 o 
   0   8   7      730.34      708.57     13.63 o 
   1   8   7      388.65      342.99     14.31 o 
   2   8   7        9.75        3.53      1.56 o 
   3   8   7       72.66       65.64      3.70 o 
   4   8   7       47.27       34.19      2.55 o 
   5   8   7        2.81        1.03      1.25 o 
   6   8   7        1.40        0.81      1.54 o 
   7   8   7        0.04        0.18      1.79 o 
 -10   9   7      111.18      122.76      6.70 o 
  -9   9   7        6.00        8.02      2.38 o 
  -8   9   7        1.23        1.46      2.58 o 
  -7   9   7       12.82       12.62      2.43 o 
  -6   9   7       12.17       10.61      2.55 o 
  -5   9   7      104.29      102.07      3.52 o 
  -4   9   7       65.38       67.32      3.21 o 
  -3   9   7       11.38       12.11      1.73 o 
  -2   9   7        0.56       -0.18      0.88 o 
  -1   9   7       14.39       15.72      1.94 o 
   0   9   7       41.87       31.74      2.63 o 
   1   9   7      124.27      109.60      4.19 o 
   2   9   7       43.43       42.61      3.10 o 
   3   9   7       90.27       84.69      5.61 o 
   4   9   7       24.65       15.12      2.72 o 
   5   9   7        3.71        2.14      1.91 o 
   6   9   7        8.32       12.12      2.64 o 
  -9  10   7       45.16       41.41      4.18 o 
  -8  10   7      109.64      108.28      7.15 o 
  -7  10   7       63.63       61.74      4.65 o 
  -6  10   7       42.81       33.53      3.44 o 
  -5  10   7      189.41      193.46      5.00 o 
  -4  10   7       45.68       46.52      3.13 o 
  -3  10   7        1.06        1.46      1.14 o 
  -2  10   7        0.30        0.55      1.23 o 
  -1  10   7      178.12      181.29      6.55 o 
   0  10   7        9.73        7.10      2.03 o 
   1  10   7        1.59        0.19      2.02 o 
   2  10   7        4.79        4.68      2.29 o 
   3  10   7       29.24       40.56      3.89 o 
   4  10   7      157.45      180.67      6.98 o 
   5  10   7        0.90        0.86      1.93 o 
  -8  11   7        6.51        4.18      2.19 o 
  -7  11   7        4.25        5.73      2.14 o 
  -6  11   7        9.91       10.53      2.41 o 
  -5  11   7       14.01       13.44      3.06 o 
  -4  11   7       35.90       42.76      3.25 o 
  -3  11   7        1.44       -0.14      1.49 o 
  -2  11   7       43.80       45.63      4.47 o 
  -1  11   7       21.26       19.04      2.78 o 
   0  11   7        2.94        3.19      1.85 o 
   1  11   7       57.30       56.52      4.52 o 
   2  11   7       95.63      115.64      6.44 o 
   3  11   7       54.12       50.83      4.45 o 
   4  11   7       39.98       55.86      4.84 o 
  -6  12   7        2.41        4.31      2.57 o 
  -5  12   7       22.57       24.42      4.10 o 
  -4  12   7      162.04      185.21      6.82 o 
  -3  12   7        4.24        4.30      2.09 o 
  -2  12   7      142.78      170.56     13.78 o 
  -1  12   7      111.84      132.59      6.16 o 
   0  12   7      128.51      159.25      6.67 o 
   1  12   7       16.68       19.40      3.15 o 
   2  12   7       41.46       47.34      4.40 o 
 -13   0   8      143.74      144.79      9.42 o 
 -12   0   8       69.49       74.88      7.21 o 
 -11   0   8       92.11       73.78      5.88 o 
 -10   0   8       90.19       83.24      5.99 o 
  -9   0   8      127.64      122.88      7.04 o 
  -8   0   8        0.19       -0.27      1.40 o 
  -7   0   8       53.84       57.28      4.46 o 
  -6   0   8      145.58      144.11      5.80 o 
  -5   0   8        0.09       -0.50      1.15 o 
  -4   0   8        3.24        6.06      2.58 o 
  -3   0   8      142.78      151.64      5.50 o 
  -2   0   8       29.24       27.38      1.91 o 
  -1   0   8       12.47       12.64      1.47 o 
   0   0   8      634.63      604.28     10.25 o 
   1   0   8      998.22     1062.44     16.05 o 
   2   0   8       74.86       67.12      4.37 o 
   3   0   8      512.95      494.85     27.99 o 
   4   0   8      222.05      209.46     11.69 o 
   5   0   8        0.92       -1.82      1.42 o 
   6   0   8       71.69       72.01      5.73 o 
   7   0   8       30.51       30.74      4.08 o 
   8   0   8        8.71       12.10      3.65 o 
   9   0   8       90.07      105.00      8.83 o 
 -13   1   8        0.64        0.06      1.48 o 
 -12   1   8       31.30       32.20      2.98 o 
 -11   1   8      675.86      654.36     11.94 o 
 -10   1   8      160.66      156.41      5.05 o 
  -9   1   8       78.49       70.45      3.70 o 
  -8   1   8      102.28      115.13      8.98 o 
  -7   1   8       48.02       48.74      2.88 o 
  -6   1   8       91.90       79.85      3.20 o 
  -5   1   8       79.62       67.42      3.95 o 
  -4   1   8        9.60        8.28      1.49 o 
  -3   1   8      291.59      280.67      5.64 o 
  -2   1   8      392.24      380.41      5.02 o 
  -1   1   8      111.11      116.37      2.54 o 
   0   1   8       23.36       18.44      1.23 o 
   1   1   8      315.52      299.55      5.18 o 
   2   1   8      837.82      821.34     12.32 o 
   3   1   8      491.80      495.19      8.99 o 
   4   1   8        1.33        1.57      1.17 o 
   5   1   8       32.02       29.85      2.60 o 
   6   1   8       36.27       28.39      2.69 o 
   7   1   8        5.63        2.34      1.49 o 
   8   1   8        6.32        7.13      1.91 o 
   9   1   8       21.46       19.31      3.37 o 
 -13   2   8       54.67       50.08      3.82 o 
 -12   2   8      175.76      177.88      5.89 o 
 -11   2   8      258.00      252.63      6.82 o 
 -10   2   8      126.91      113.81      4.35 o 
  -9   2   8      181.99      181.18      5.29 o 
  -8   2   8      103.18      110.89      6.17 o 
  -7   2   8       31.45       33.64      2.48 o 
  -6   2   8      326.66      335.42      8.74 o 
  -5   2   8       55.15       55.23      2.88 o 
  -4   2   8      254.42      266.95      5.63 o 
  -3   2   8       61.60       51.13      3.94 o 
  -2   2   8      349.20      318.54      8.62 o 
  -1   2   8      591.17      584.34      7.04 o 
   0   2   8      104.15      107.46      2.94 o 
   1   2   8     1952.80     1920.03     20.96 o 
   2   2   8       19.54       19.42      1.64 o 
   3   2   8       41.70       28.45      2.75 o 
   4   2   8       19.34       30.14      2.53 o 
   5   2   8       17.56       17.05      2.10 o 
   6   2   8      183.34      165.24      5.39 o 
   7   2   8      144.10      131.48      5.06 o 
   8   2   8       91.46       95.31      6.31 o 
   9   2   8       36.30       34.53      3.37 o 
 -13   3   8       97.86       92.27      6.90 o 
 -12   3   8        1.21        2.53      1.85 o 
 -11   3   8      207.78      216.96      6.38 o 
 -10   3   8       74.50       63.59      4.86 o 
  -9   3   8        0.00        1.27      1.25 o 
  -8   3   8      158.83      186.79      9.63 o 
  -7   3   8       31.52       28.77      2.37 o 
  -6   3   8       79.59       65.64      3.16 o 
  -5   3   8        0.25        0.23      0.90 o 
  -4   3   8        1.00        1.00      0.92 o 
  -3   3   8       38.76       39.91      1.79 o 
  -2   3   8       11.87       14.56      1.30 o 
  -1   3   8       26.27       23.27      2.31 o 
   0   3   8      143.25      129.20      3.29 o 
   1   3   8      480.34      456.70      7.09 o 
   2   3   8      168.43      141.13      3.69 o 
   3   3   8      707.69      640.28     10.76 o 
   4   3   8      520.65      476.73      9.71 o 
   5   3   8       17.62       12.92      1.96 o 
   6   3   8       61.58       50.92      4.06 o 
   7   3   8       72.05       86.90      5.40 o 
   8   3   8      178.08      191.90      8.53 o 
 -13   4   8       10.46        9.64      2.62 o 
 -12   4   8      133.20      135.89      6.64 o 
 -11   4   8       20.88       16.80      2.86 o 
 -10   4   8       33.17       33.13      5.62 o 
  -9   4   8      201.41      203.95      6.60 o 
  -8   4   8      104.04      106.51      3.96 o 
  -7   4   8        7.07        6.35      1.42 o 
  -6   4   8      270.21      276.24      9.10 o 
  -5   4   8       24.52       26.90      2.18 o 
  -4   4   8      358.01      369.80      6.99 o 
  -3   4   8        0.00        0.51      0.98 o 
  -2   4   8       28.41       31.24      2.23 o 
  -1   4   8       18.61       16.90      1.25 o 
   0   4   8      292.42      275.16      5.75 o 
   1   4   8       79.72       63.77      4.45 o 
   2   4   8        0.11       -0.72      0.86 o 
   3   4   8       59.27       66.86      5.34 o 
   4   4   8      146.44      135.47      4.62 o 
   5   4   8       11.19       10.02      1.85 o 
   6   4   8       69.10       65.05      3.94 o 
   7   4   8        3.64        2.57      1.82 o 
   8   4   8       38.73       44.55      3.63 o 
 -12   5   8      130.17      125.34      9.08 o 
 -11   5   8        4.37        1.65      1.84 o 
 -10   5   8       40.75       31.27      3.39 o 
  -9   5   8        6.76        4.52      1.76 o 
  -8   5   8        0.00       -0.86      1.23 o 
  -7   5   8        2.63        1.33      1.47 o 
  -6   5   8      104.29       99.80      3.62 o 
  -5   5   8       25.29       22.43      2.05 o 
  -4   5   8       77.26       79.90      3.17 o 
  -3   5   8       17.39       19.34      1.38 o 
  -2   5   8        9.75        7.49      1.00 o 
  -1   5   8        6.48        7.64      1.20 o 
   0   5   8        0.06        0.31      0.87 o 
   1   5   8      119.42      102.26      6.22 o 
   2   5   8      289.90      240.15      5.36 o 
   3   5   8      175.54      144.06      4.27 o 
   4   5   8        0.31       -0.39      1.18 o 
   5   5   8        4.41        4.45      1.59 o 
   6   5   8        0.23       -1.59      1.24 o 
   7   5   8       15.26       21.26      2.68 o 
   8   5   8       27.64       29.42      3.75 o 
 -12   6   8      192.75      203.78      7.89 o 
 -11   6   8      151.67      159.81      6.75 o 
 -10   6   8       29.27       32.05      3.52 o 
  -9   6   8        2.14        0.92      1.59 o 
  -8   6   8        2.91        1.20      1.61 o 
  -7   6   8       15.50       11.73      4.56 o 
  -6   6   8      206.78      213.13      6.62 o 
  -5   6   8      258.90      253.41      7.01 o 
  -4   6   8       17.53       11.85      1.93 o 
  -3   6   8       51.17       56.18      2.22 o 
  -2   6   8      336.68      321.48      7.39 o 
  -1   6   8       28.76       25.04      1.84 o 
   0   6   8       21.74       25.02      2.52 o 
   1   6   8      149.47      134.69      3.95 o 
   2   6   8       32.99       29.79      2.22 o 
   3   6   8        5.31        1.03      1.10 o 
   4   6   8        7.22       10.11      1.63 o 
   5   6   8        0.15        0.57      1.33 o 
   6   6   8       68.98       71.24      4.28 o 
   7   6   8        1.99        2.19      1.68 o 
 -11   7   8       44.06       39.29      4.17 o 
 -10   7   8      109.84      117.14      6.25 o 
  -9   7   8      138.89      146.31      6.17 o 
  -8   7   8       44.76       45.41      3.90 o 
  -7   7   8        0.00       -1.26      1.33 o 
  -6   7   8       28.39       28.68      2.97 o 
  -5   7   8      369.61      354.81      8.82 o 
  -4   7   8       64.13       69.14      4.22 o 
  -3   7   8      552.57      538.69      8.18 o 
  -2   7   8      183.06      151.77      5.48 o 
  -1   7   8       52.69       52.11      3.02 o 
   0   7   8      190.27      170.68      8.34 o 
   1   7   8        0.10       -0.50      0.92 o 
   2   7   8       20.28       20.77      1.97 o 
   3   7   8       46.86       47.67      3.28 o 
   4   7   8      167.67      179.78      5.53 o 
   5   7   8        0.55       -0.02      1.37 o 
   6   7   8       99.43       98.48      5.08 o 
   7   7   8      168.65      218.40      6.88 o 
 -10   8   8       25.12       26.35      3.38 o 
  -9   8   8        2.02        2.62      1.92 o 
  -8   8   8       77.01       78.23      5.13 o 
  -7   8   8      116.86      126.51      5.52 o 
  -6   8   8       72.41       64.56      4.43 o 
  -5   8   8      839.23      871.32     16.17 o 
  -4   8   8     1304.96     1332.76     21.76 o 
  -3   8   8       89.67      105.17      3.41 o 
  -2   8   8        9.95        6.77      2.04 o 
  -1   8   8       16.20       13.65      2.76 o 
   0   8   8        4.06        1.93      1.25 o 
   1   8   8       74.90       59.39      3.51 o 
   2   8   8       10.79       12.02      1.95 o 
   3   8   8       54.34       52.41      4.45 o 
   4   8   8      278.85      288.08      7.31 o 
   5   8   8        2.75        1.59      1.35 o 
   6   8   8       41.29       50.26      6.19 o 
 -10   9   8        0.88       -0.04      1.84 o 
  -9   9   8       29.63       30.30      3.61 o 
  -8   9   8       43.04       48.83      4.28 o 
  -7   9   8        2.85        5.21      2.04 o 
  -6   9   8      718.31      704.47     14.56 o 
  -5   9   8        0.46        0.86      1.59 o 
  -4   9   8       44.62       45.74      3.73 o 
  -3   9   8       58.60       63.20      3.59 o 
  -2   9   8       99.40       93.18      3.94 o 
  -1   9   8       35.43       32.64      2.69 o 
   0   9   8        9.13       13.23      2.29 o 
   1   9   8        0.88        0.18      1.51 o 
   2   9   8        9.24       12.32      2.04 o 
   3   9   8       36.25       52.67      4.27 o 
   4   9   8        5.86        5.07      3.29 o 
   5   9   8        1.47        1.31      1.90 o 
  -8  10   8       22.13       18.84      3.07 o 
  -7  10   8       43.76       47.21      4.30 o 
  -6  10   8        1.00        0.95      1.78 o 
  -5  10   8       30.52       31.32      3.47 o 
  -4  10   8      137.87      145.15      5.81 o 
  -3  10   8       67.29       75.43      4.69 o 
  -2  10   8        1.90        2.69      1.32 o 
  -1  10   8       13.61       15.30      2.11 o 
   0  10   8       19.27       19.05      2.71 o 
   1  10   8        6.61        2.86      2.35 o 
   2  10   8        0.01       -1.50      1.62 o 
   3  10   8        5.96        8.68      4.47 o 
   4  10   8       29.34       37.87      4.00 o 
  -7  11   8        0.03        2.08      1.95 o 
  -6  11   8       39.26       50.01      4.36 o 
  -5  11   8      189.57      205.84      7.36 o 
  -4  11   8       13.81       10.39      4.45 o 
  -3  11   8        4.14        5.16      1.73 o 
  -2  11   8       74.92       83.30      5.27 o 
  -1  11   8       17.12       19.69      2.92 o 
   0  11   8        3.86        3.89      2.05 o 
   1  11   8       58.35       69.45      5.07 o 
   2  11   8        0.50        0.45      1.91 o 
  -4  12   8      135.89      155.20     12.29 o 
  -3  12   8       26.16       26.40      6.27 o 
  -2  12   8       38.51       49.07      5.85 o 
  -1  12   8       36.42       35.50      3.83 o 
   0  12   8       15.08       23.20      3.32 o 
 -13   1   9      109.35       97.42      5.29 o 
 -12   1   9        9.85       14.72      2.29 o 
 -11   1   9      321.79      313.24      8.97 o 
 -10   1   9       23.33       22.34      2.49 o 
  -9   1   9      156.50      154.69      4.96 o 
  -8   1   9      162.28      157.84      4.85 o 
  -7   1   9        4.20        3.02      1.24 o 
  -6   1   9      293.44      289.75      6.35 o 
  -5   1   9        5.77        3.83      1.20 o 
  -4   1   9       34.48       33.85      2.35 o 
  -3   1   9      559.32      536.87     10.37 o 
  -2   1   9      242.06      226.59      5.15 o 
  -1   1   9       20.06       21.57      1.40 o 
   0   1   9       27.72       28.11      1.84 o 
   1   1   9      700.28      687.22     10.91 o 
   3   1   9       65.32       64.13      3.69 o 
   4   1   9        0.00        0.45      1.13 o 
   5   1   9        2.92        3.26      1.42 o 
   6   1   9       37.33       40.77      3.26 o 
   7   1   9       31.27       34.74      3.18 o 
   8   1   9        2.47        3.99      1.77 o 
 -13   2   9        5.33        2.45      1.68 o 
 -12   2   9        1.57        4.33      1.69 o 
 -11   2   9        0.03       -0.22      1.39 o 
 -10   2   9       36.73       34.87      2.95 o 
  -9   2   9        1.75        3.54      2.91 o 
  -8   2   9       39.33       36.74      2.74 o 
  -7   2   9        4.04        4.93      1.38 o 
  -6   2   9        1.20        0.22      1.20 o 
  -5   2   9      761.15      815.39     12.45 o 
  -4   2   9       25.25       32.17      2.71 o 
  -3   2   9      509.77      489.97      8.42 o 
  -2   2   9     1321.69     1309.10     23.90 o 
  -1   2   9       27.66       27.36      2.08 o 
   0   2   9      126.78      103.09      3.50 o 
   1   2   9     1705.22     1604.07     20.68 o 
   2   2   9      134.12      110.84     16.87 o 
   3   2   9      255.02      223.69      5.86 o 
   4   2   9      112.28       99.02      4.12 o 
   5   2   9        2.68        6.48      1.66 o 
   6   2   9       23.13       36.93      3.24 o 
   7   2   9       76.39       93.68      5.78 o 
   8   2   9        6.99        7.12      2.07 o 
 -13   3   9       10.70       10.05      3.17 o 
 -12   3   9       30.07       25.21      4.56 o 
 -11   3   9       10.55        9.35      2.57 o 
 -10   3   9       22.19       20.94      2.79 o 
  -9   3   9      274.35      284.81      8.08 o 
  -8   3   9        1.58        2.77      1.30 o 
  -7   3   9        0.03        1.23      1.08 o 
  -6   3   9      423.96      437.54      8.38 o 
  -5   3   9        6.47        5.76      1.34 o 
  -4   3   9       29.50       38.22      3.18 o 
  -3   3   9      132.62      126.15      3.81 o 
  -2   3   9       58.90       63.97      2.88 o 
  -1   3   9       31.46       33.21      2.01 o 
   0   3   9       53.96       69.30      3.70 o 
   1   3   9       56.37       69.50      2.93 o 
   2   3   9        4.37        2.23      1.34 o 
   3   3   9        3.81        7.14      1.62 o 
   4   3   9       34.91       27.96      3.04 o 
   5   3   9        3.53        1.82      1.40 o 
   6   3   9       21.79       22.71      2.60 o 
   7   3   9      236.44      272.96      7.71 o 
 -12   4   9        0.10       -1.24      1.69 o 
 -11   4   9       61.79       55.61      4.64 o 
 -10   4   9      122.83      111.60      5.80 o 
  -9   4   9      167.17      159.87      5.20 o 
  -8   4   9      155.21      141.98      4.74 o 
  -7   4   9      139.57      135.31      4.49 o 
  -6   4   9        9.19       14.00      1.82 o 
  -5   4   9       50.65       50.30      3.38 o 
  -4   4   9       60.72       58.88      4.16 o 
  -3   4   9       19.33       17.86      1.79 o 
  -2   4   9      136.45      121.83      4.65 o 
  -1   4   9       17.61       16.80      1.56 o 
   0   4   9       13.28        9.80      1.35 o 
   1   4   9      177.54      167.13      4.17 o 
   2   4   9      123.12      107.92      3.50 o 
   3   4   9       21.80       17.20      2.10 o 
   4   4   9       42.38       49.83      3.46 o 
   5   4   9       83.79       81.62      4.47 o 
   6   4   9        6.22        6.37      2.45 o 
   7   4   9       24.96       22.06      2.82 o 
 -12   5   9        1.01        0.95      1.95 o 
 -11   5   9        8.74        6.03      2.10 o 
 -10   5   9       14.54       12.32      3.02 o 
  -9   5   9       39.33       40.89      3.75 o 
  -8   5   9        4.61        2.73      1.67 o 
  -7   5   9       15.20       16.59      2.40 o 
  -6   5   9      115.72      114.70      4.02 o 
  -5   5   9       26.40       25.45      2.21 o 
  -4   5   9      259.29      251.41      5.84 o 
  -3   5   9        0.27       -1.38      0.92 o 
  -2   5   9        7.64        6.32      1.62 o 
  -1   5   9      218.92      220.08      5.27 o 
   0   5   9      155.37      162.27      4.09 o 
   1   5   9        4.00        1.82      1.01 o 
   2   5   9        2.34        2.79      1.14 o 
   3   5   9      198.81      205.03      6.22 o 
   4   5   9       17.24       15.18      2.21 o 
   5   5   9        1.28        1.55      1.49 o 
   6   5   9       11.40       10.49      2.24 o 
   7   5   9        2.22        1.61      1.95 o 
 -11   6   9      115.48      107.85      6.46 o 
 -10   6   9       17.16       18.22      2.85 o 
  -9   6   9       10.58        7.31      2.15 o 
  -8   6   9      189.35      188.21      6.73 o 
  -7   6   9        2.82        2.77      1.72 o 
  -6   6   9      105.94      110.01      4.88 o 
  -5   6   9        9.24        6.89      1.76 o 
  -4   6   9      210.35      197.68      9.52 o 
  -3   6   9        2.08        1.00      1.43 o 
  -2   6   9        7.56        4.26      1.28 o 
  -1   6   9       79.48       70.86      3.10 o 
   0   6   9       17.55       11.61      1.54 o 
   1   6   9       52.91       44.26      4.21 o 
   2   6   9       13.14       14.60      1.77 o 
   3   6   9      105.20      107.39      3.98 o 
   4   6   9        3.83        3.61      1.56 o 
   5   6   9       47.17       65.67      4.17 o 
   6   6   9        3.86        6.31      2.10 o 
 -11   7   9      193.76      187.37      7.60 o 
 -10   7   9        7.27        8.00      2.39 o 
  -9   7   9        6.70        6.68      2.17 o 
  -8   7   9       24.73       22.41      3.00 o 
  -7   7   9      360.42      351.32     11.10 o 
  -6   7   9      196.09      181.95      6.42 o 
  -5   7   9      135.02      118.73      5.07 o 
  -4   7   9        0.45       -0.09      1.35 o 
  -3   7   9       24.80       32.78      8.31 o 
  -2   7   9       69.35       50.58      3.66 o 
  -1   7   9       32.72       25.70      2.50 o 
   0   7   9       39.31       36.80      2.78 o 
   1   7   9      160.83      146.90      4.30 o 
   2   7   9      136.07      126.78      4.71 o 
   3   7   9       69.59       96.13      6.00 o 
   4   7   9      143.16      164.42      5.58 o 
   5   7   9        0.00        0.55      1.55 o 
   6   7   9       11.20       15.84      2.55 o 
 -10   8   9       89.36       94.53      6.16 o 
  -9   8   9      159.39      156.39      8.53 o 
  -8   8   9        0.27       -0.20      2.04 o 
  -7   8   9      212.43      211.58      7.36 o 
  -6   8   9      505.51      514.56     12.30 o 
  -5   8   9      582.47      557.77     12.23 o 
  -4   8   9      222.55      201.51      8.67 o 
  -3   8   9      687.18      651.86     16.85 o 
  -2   8   9      161.41      147.62      5.60 o 
  -1   8   9        5.41        5.95      1.61 o 
   0   8   9        0.02        0.75      1.03 o 
   1   8   9        5.46        2.59      1.42 o 
   2   8   9       31.91       43.70      3.31 o 
   3   8   9       68.19       76.25      4.34 o 
   4   8   9        7.67        7.21      2.30 o 
   5   8   9        0.01       -0.02      1.89 o 
  -9   9   9       57.27       50.55      5.84 o 
  -8   9   9      150.44      166.71      7.59 o 
  -7   9   9       96.19       97.91      5.87 o 
  -6   9   9      486.73      501.83     11.99 o 
  -5   9   9       21.02       27.19      4.80 o 
  -4   9   9        0.18        1.05      2.02 o 
  -3   9   9      190.36      197.61     10.13 o 
  -2   9   9        0.59       -1.66      1.63 o 
  -1   9   9       14.49       12.82      2.00 o 
   0   9   9        0.11        0.59      1.27 o 
   1   9   9       27.87       27.75      2.78 o 
   2   9   9        0.05       -0.03      1.38 o 
   3   9   9        0.09        0.16      1.84 o 
   4   9   9        2.71        1.92      2.10 o 
  -7  10   9       17.87       18.37      3.10 o 
  -6  10   9       26.55       29.23      3.49 o 
  -5  10   9      141.64      137.96      8.93 o 
  -4  10   9        0.08       -0.20      1.88 o 
  -3  10   9        7.59        8.36      3.42 o 
  -2  10   9        0.48       -1.45      1.82 o 
  -1  10   9        1.44        2.60      1.25 o 
   0  10   9      133.66      135.16      5.91 o 
   1  10   9       89.69      109.29      8.20 o 
   2  10   9       20.50       26.16      3.45 o 
  -5  11   9      161.73      179.28      8.95 o 
  -4  11   9       91.76      118.44     12.01 o 
  -3  11   9       21.96       26.71      5.99 o 
  -2  11   9       12.55        8.76      4.45 o 
  -1  11   9       44.99       55.07      4.77 o 
   0  11   9        0.68        1.23      1.84 o 
 -12   0  10      124.47      129.39      7.45 o 
 -11   0  10        8.98        9.53      2.81 o 
 -10   0  10       19.53       18.95      3.35 o 
  -9   0  10        2.14        3.31      2.09 o 
  -8   0  10      140.10      138.02      6.62 o 
  -7   0  10       53.23       56.58      4.76 o 
  -6   0  10       27.74       29.16      3.41 o 
  -5   0  10      667.58      653.85     15.39 o 
  -4   0  10      123.71      140.98      9.21 o 
  -3   0  10        5.67        5.31      2.23 o 
  -2   0  10       26.59       26.70      3.11 o 
  -1   0  10      676.46      662.46     22.98 o 
   0   0  10     1453.54     1463.75     36.38 o 
   1   0  10        0.03        0.92      2.76 o 
   2   0  10       31.84       24.50      3.35 o 
   3   0  10       10.44        5.76      2.29 o 
   4   0  10       40.89       42.37      4.59 o 
   5   0  10       11.79        6.51      3.74 o 
   6   0  10        9.81       10.07      3.09 o 
   7   0  10        3.19        2.76      2.52 o 
 -12   1  10      160.25      149.41      5.65 o 
 -11   1  10       32.13       36.19      3.20 o 
 -10   1  10       22.94       26.06      2.70 o 
  -9   1  10       65.45       60.91      3.72 o 
  -8   1  10       82.59       83.28      4.16 o 
  -7   1  10        1.57        2.09      1.25 o 
  -6   1  10       32.92       36.31      3.19 o 
  -5   1  10      523.72      510.17     12.36 o 
  -4   1  10      114.42      123.65      4.06 o 
  -3   1  10       60.01       60.63      3.83 o 
  -2   1  10     1968.21     2021.10     25.29 o 
  -1   1  10      251.67      245.27      6.77 o 
   0   1  10        2.73        4.33      1.34 o 
   1   1  10        3.26        3.64      1.33 o 
   2   1  10       16.44       19.04      2.13 o 
   3   1  10        6.95        6.68      1.67 o 
   4   1  10       13.58       16.56      2.17 o 
   5   1  10       21.01       19.01      2.43 o 
   6   1  10       18.06       23.33      2.82 o 
   7   1  10       19.33       22.33      2.88 o 
 -12   2  10      141.14      131.69      5.32 o 
 -11   2  10       19.22       15.59      2.77 o 
 -10   2  10        0.07       -1.50      1.27 o 
  -9   2  10        0.73        1.11      1.33 o 
  -8   2  10       44.91       45.10      6.73 o 
  -7   2  10        7.40        5.76      1.49 o 
  -6   2  10      248.69      238.32      6.01 o 
  -5   2  10       36.88       36.76      2.69 o 
  -4   2  10        1.21        0.68      1.07 o 
  -3   2  10      189.31      183.64      4.84 o 
  -2   2  10      896.99      897.56     16.40 o 
  -1   2  10       38.31       31.42      4.09 o 
   0   2  10      205.38      207.87      5.22 o 
   1   2  10        0.11       -0.31      1.07 o 
   2   2  10        6.49        4.97      1.40 o 
   3   2  10       19.91       18.03      2.19 o 
   4   2  10      140.31      136.70      5.83 o 
   5   2  10      173.21      200.72      9.27 o 
   6   2  10       23.12       22.13      2.94 o 
   7   2  10        6.07        5.99      1.98 o 
 -12   3  10       15.31       13.93      3.57 o 
 -11   3  10        0.10        0.24      1.71 o 
 -10   3  10       14.56       16.98      2.54 o 
  -9   3  10        0.39        2.71      1.56 o 
  -8   3  10        2.76        2.02      1.36 o 
  -7   3  10      182.36      185.47      5.42 o 
  -6   3  10        0.38        0.25      1.16 o 
  -5   3  10       33.26       29.99      2.45 o 
  -4   3  10      112.88      121.48      4.02 o 
  -3   3  10      212.13      205.15      5.17 o 
  -2   3  10        0.08       -0.48      0.87 o 
  -1   3  10       26.36       21.97      2.50 o 
   0   3  10     1195.64     1114.33     13.99 o 
   1   3  10      166.01      138.90      5.35 o 
   2   3  10        6.63        8.30      1.94 o 
   3   3  10      215.47      176.96      8.09 o 
   4   3  10       27.45       20.68      2.81 o 
   5   3  10        0.05        1.44      1.53 o 
   6   3  10       28.25       27.09      2.95 o 
 -12   4  10      106.25      100.14      6.39 o 
 -11   4  10       45.63       42.47      4.23 o 
 -10   4  10        8.57        8.29      2.17 o 
  -9   4  10      102.38       91.49      5.52 o 
  -8   4  10       12.75       11.47      1.92 o 
  -7   4  10       18.01       16.27      2.08 o 
  -6   4  10       36.08       33.77      2.70 o 
  -5   4  10        7.16        7.79      1.53 o 
  -4   4  10        0.49        0.80      1.11 o 
  -3   4  10        0.21        0.09      1.20 o 
  -2   4  10        1.47       -0.13      1.19 o 
  -1   4  10       31.51       25.67      2.71 o 
   0   4  10      308.75      258.42      7.49 o 
   1   4  10        6.86        1.78      1.31 o 
   2   4  10       27.57       26.55      2.97 o 
   3   4  10        0.09       -0.43      1.27 o 
   4   4  10       56.36       59.08      4.59 o 
   5   4  10      241.87      271.06      7.45 o 
   6   4  10       17.96       22.55      2.80 o 
 -11   5  10        0.00        0.96      1.81 o 
 -10   5  10        4.73        1.86      2.53 o 
  -9   5  10       49.60       47.97      4.13 o 
  -8   5  10       14.03       15.35      2.61 o 
  -7   5  10        0.15       -0.23      1.36 o 
  -6   5  10        2.42        0.89      1.47 o 
  -5   5  10        7.15        5.77      1.52 o 
  -4   5  10        1.06        1.64      1.19 o 
  -3   5  10        0.08        0.62      1.33 o 
  -2   5  10      334.00      329.52      8.49 o 
  -1   5  10       47.57       45.64      5.76 o 
   0   5  10        0.00        0.70      1.04 o 
   1   5  10        4.48        2.71      1.20 o 
   2   5  10       20.11       19.96      2.33 o 
   3   5  10        5.48        7.43      1.82 o 
   4   5  10        6.64        5.15      1.76 o 
   5   5  10        4.23        4.26      1.83 o 
   6   5  10       14.66       20.87      3.28 o 
 -11   6  10        1.97        1.34      2.07 o 
 -10   6  10       53.35       53.92      4.62 o 
  -9   6  10        3.63        2.56      1.87 o 
  -8   6  10      399.57      405.16     10.54 o 
  -7   6  10       85.87       81.60      5.07 o 
  -6   6  10       57.56       62.09      4.32 o 
  -5   6  10      125.66      110.00      4.90 o 
  -4   6  10        3.50        2.65      1.97 o 
  -3   6  10        5.41        4.45      2.07 o 
  -2   6  10       45.64       50.76      5.88 o 
  -1   6  10       90.19       94.00      4.99 o 
   0   6  10       78.43       75.09      3.47 o 
   1   6  10       19.12       14.27      1.76 o 
   2   6  10        0.00        0.21      1.34 o 
   3   6  10        4.18        5.36      1.78 o 
   4   6  10        1.74        0.83      1.60 o 
   5   6  10       61.41       64.33      4.33 o 
 -10   7  10        1.30        0.37      1.84 o 
  -9   7  10        9.42        9.05      2.45 o 
  -8   7  10        0.32       -1.39      1.81 o 
  -7   7  10       21.44       25.67      3.19 o 
  -6   7  10      281.25      264.89      8.09 o 
  -5   7  10        0.04       -0.86      1.43 o 
  -4   7  10       11.95       13.74      3.71 o 
  -3   7  10      105.14       85.03      6.34 o 
  -2   7  10       35.16       30.33     10.01 o 
  -1   7  10       56.59       50.41      4.94 o 
   0   7  10        8.87        8.45      1.73 o 
   1   7  10       32.40       33.67      6.11 o 
   2   7  10        1.98       -0.18      1.50 o 
   3   7  10       30.82       31.69      3.03 o 
   4   7  10       10.99       13.11      2.35 o 
  -9   8  10        6.84        9.82      2.58 o 
  -8   8  10      106.05      105.35      6.18 o 
  -7   8  10      222.44      215.44      7.58 o 
  -6   8  10      384.33      436.41     11.01 o 
  -5   8  10       61.87       61.03      8.64 o 
  -4   8  10       56.50       58.55      5.58 o 
  -3   8  10        1.48        1.31      2.39 o 
  -2   8  10       38.51       35.45      8.12 o 
  -1   8  10       32.96       34.46      4.45 o 
   0   8  10       33.19       33.98      4.39 o 
   1   8  10      174.04      187.17      5.79 o 
   2   8  10       21.05       25.11      3.04 o 
   3   8  10       44.81       49.86      6.29 o 
  -8   9  10      162.90      163.34      7.01 o 
  -7   9  10      545.83      549.54     13.17 o 
  -6   9  10        0.30        2.45      2.33 o 
  -5   9  10        3.60        0.61      2.10 o 
  -4   9  10        1.96        0.96      2.37 o 
  -3   9  10       26.81       22.51      3.81 o 
  -2   9  10       12.28       13.51      3.19 o 
  -1   9  10        6.31        8.56      2.81 o 
   0   9  10       24.41       23.32      3.88 o 
   1   9  10      103.19      116.12      5.07 o 
   2   9  10       10.63       14.35      2.37 o 
  -6  10  10       10.33        9.54      3.32 o 
  -5  10  10       13.00       13.33      3.30 o 
  -4  10  10        8.71        7.22      2.92 o 
  -3  10  10       30.02       44.83      5.17 o 
  -2  10  10        8.21        5.88      2.81 o 
  -1  10  10        3.06        0.79      2.22 o 
   0  10  10       29.52       51.34      7.92 o 
 -12   1  11        5.71        3.93      1.88 o 
 -11   1  11        0.39        2.00      1.66 o 
 -10   1  11        1.36        1.34      1.46 o 
  -9   1  11      203.50      194.30      5.99 o 
  -8   1  11      552.46      545.86     10.55 o 
  -7   1  11        9.71        9.55      2.14 o 
  -6   1  11      413.91      416.91      8.66 o 
  -5   1  11      982.10      999.27     19.47 o 
  -4   1  11        0.13        1.01      1.29 o 
  -3   1  11        0.85        1.94      1.23 o 
  -2   1  11      610.44      621.39     13.40 o 
  -1   1  11       18.94       21.31      3.50 o 
   0   1  11        7.07       11.93      2.84 o 
   1   1  11       90.91       85.16      6.44 o 
   2   1  11        1.59        1.45      1.40 o 
   3   1  11      106.92      116.30      5.37 o 
   4   1  11       29.12       33.05      3.11 o 
   5   1  11        2.04        0.92      1.53 o 
 -12   2  11        4.05        3.88      1.84 o 
 -11   2  11       30.35       33.00      3.71 o 
 -10   2  11        4.92        4.17      1.98 o 
  -9   2  11       98.19      100.16      6.64 o 
  -8   2  11      202.21      209.24      6.14 o 
  -7   2  11       49.26       45.72      3.22 o 
  -6   2  11       75.06       76.98      6.26 o 
  -5   2  11      212.10      214.55      8.48 o 
  -4   2  11        2.64        1.94      1.28 o 
  -3   2  11       80.48       73.75      4.54 o 
  -2   2  11       12.47        9.48      2.04 o 
  -1   2  11       57.47       61.59      7.01 o 
   0   2  11      154.28      145.84      7.29 o 
   1   2  11       44.13       46.63      7.35 o 
   2   2  11       56.57       55.41      3.56 o 
   3   2  11        0.10       -1.21      1.25 o 
   4   2  11      613.00      713.36     21.60 o 
   5   2  11        0.09       -1.97      1.49 o 
 -11   3  11        6.16        3.37      2.01 o 
 -10   3  11        8.34        7.84      1.95 o 
  -9   3  11        2.60        3.08      1.58 o 
  -8   3  11        6.49        7.85      2.33 o 
  -7   3  11       40.58       40.10      3.03 o 
  -6   3  11        0.86        0.20      1.18 o 
  -5   3  11       11.85       14.78      1.96 o 
  -4   3  11        1.90        3.91      1.36 o 
  -3   3  11       18.55       19.03      3.40 o 
  -2   3  11       71.15       63.93      4.27 o 
  -1   3  11       42.87       39.86      3.42 o 
   0   3  11       14.12        9.95      2.74 o 
   1   3  11      118.73       89.72      6.69 o 
   2   3  11       25.13       24.28      2.53 o 
   3   3  11       14.12       27.65      2.82 o 
   4   3  11       13.57       10.65      2.27 o 
   5   3  11        1.56        2.75      1.80 o 
 -11   4  11        9.34        9.83      2.57 o 
 -10   4  11       11.21       11.35      2.55 o 
  -9   4  11       77.07       75.78      5.13 o 
  -8   4  11        7.29        5.56      1.75 o 
  -7   4  11      121.14      122.62      8.94 o 
  -6   4  11        9.17        6.92      1.66 o 
  -5   4  11       91.36       87.13      4.07 o 
  -4   4  11      118.26      120.22     14.78 o 
  -3   4  11       23.27       19.45      2.62 o 
  -2   4  11       25.73       18.04      3.49 o 
  -1   4  11      125.13      125.32      5.26 o 
   0   4  11        0.73        2.10      1.94 o 
   1   4  11        6.06        3.81      2.34 o 
   2   4  11        6.56        4.33      1.93 o 
   3   4  11       18.88       20.61      3.01 o 
   4   4  11       48.80       51.14      3.81 o 
   5   4  11      100.04      133.01      5.83 o 
 -10   5  11       44.42       40.97      4.85 o 
  -9   5  11        1.17        3.60      1.86 o 
  -8   5  11      222.83      237.72      8.29 o 
  -7   5  11       28.95       24.08      3.02 o 
  -6   5  11       53.60       52.36      4.05 o 
  -5   5  11       34.97       30.12      4.06 o 
  -4   5  11       37.31       45.43      3.81 o 
  -3   5  11       38.64       33.47      3.32 o 
  -2   5  11       25.91       28.94      3.09 o 
  -1   5  11      119.12      117.84      6.47 o 
   0   5  11        3.35        6.38      1.96 o 
   1   5  11       69.67       84.25      6.63 o 
   2   5  11       55.07       56.76      3.73 o 
   3   5  11       16.85       12.56      2.22 o 
   4   5  11       34.00       41.72      4.29 o 
 -10   6  11       37.35       35.95      3.92 o 
  -9   6  11      274.07      275.96      8.97 o 
  -8   6  11       14.14       12.46      2.58 o 
  -7   6  11       57.81       54.30      4.41 o 
  -6   6  11        2.76        1.86      1.66 o 
  -5   6  11       16.12       15.41      6.17 o 
  -4   6  11       42.16       31.84      4.20 o 
  -3   6  11        0.58       -1.03      2.03 o 
  -2   6  11       22.73       26.27      3.79 o 
  -1   6  11       32.10       28.24      3.19 o 
   0   6  11       80.28       71.16      5.88 o 
   1   6  11       39.28       40.74      4.67 o 
   2   6  11       29.57       29.43      3.34 o 
   3   6  11        4.82        7.01      1.95 o 
   4   6  11      133.84      158.09      5.92 o 
  -9   7  11       13.12       14.24      2.94 o 
  -8   7  11      253.80      250.77      8.46 o 
  -7   7  11      111.58      105.92      6.28 o 
  -6   7  11       50.29       37.87      4.82 o 
  -5   7  11        9.25        5.50      2.59 o 
  -4   7  11        3.35        2.16      2.14 o 
  -3   7  11        2.32        1.38      1.96 o 
  -2   7  11      114.72       99.74      7.21 o 
  -1   7  11       26.89       22.18      3.73 o 
   0   7  11       32.39       34.39      5.67 o 
   1   7  11       57.06       82.61      9.66 o 
   2   7  11        0.08       -0.06      3.05 o 
   3   7  11       49.19       55.82      6.74 o 
  -8   8  11       18.25       27.56      3.59 o 
  -7   8  11        0.57        2.00      1.95 o 
  -6   8  11        4.38        1.50      2.35 o 
  -5   8  11        0.76       -0.42      2.10 o 
  -4   8  11       22.51       25.50      5.91 o 
  -3   8  11      144.86      164.59      8.20 o 
  -2   8  11       48.02       56.80      6.56 o 
  -1   8  11       81.52       92.51      7.00 o 
   0   8  11      132.98      155.64      8.03 o 
   1   8  11       56.52       58.82      5.74 o 
   2   8  11        0.03       -1.23      3.02 o 
  -6   9  11       74.79       69.38      6.66 o 
  -5   9  11        4.79        0.54      2.37 o 
  -4   9  11        0.61       -1.19      1.98 o 
  -3   9  11       11.62       18.25      3.76 o 
  -2   9  11      104.40      121.33      8.36 o 
  -1   9  11        8.27        9.36      3.16 o 
   0   9  11       46.89       49.17      5.49 o 
 -11   0  12      424.53      415.01     19.97 o 
 -10   0  12       37.69       30.40      6.35 o 
  -9   0  12      252.56      255.20     10.14 o 
  -8   0  12     1550.97     1498.64     42.34 o 
  -7   0  12       22.51       21.70      5.43 o 
  -6   0  12      190.20      199.37     17.44 o 
  -4   0  12      481.62      508.57     13.92 o 
  -3   0  12       63.86       58.98      7.89 o 
  -2   0  12      143.39      138.68     10.30 o 
  -1   0  12       11.44       16.68      4.79 o 
   0   0  12       11.71        8.12      3.92 o 
   1   0  12       54.95       71.30      9.18 o 
   2   0  12       13.51       18.56      5.23 o 
   3   0  12       65.18       64.58      9.04 o 
   4   0  12        4.28        3.96      2.69 o 
 -11   1  12        4.68        8.05      2.14 o 
 -10   1  12       28.91       28.79      3.00 o 
  -9   1  12      274.41      285.67      8.86 o 
  -8   1  12        8.42        5.31      2.08 o 
  -7   1  12        7.61       11.00      2.46 o 
  -6   1  12      267.17      283.08      7.14 o 
  -5   1  12      772.23      784.73     17.44 o 
  -4   1  12        5.16        7.65      2.19 o 
  -3   1  12      495.25      494.87     21.64 o 
  -2   1  12       15.38       16.75      3.40 o 
  -1   1  12        1.29        2.29      2.17 o 
   0   1  12       23.34       21.55      3.76 o 
   1   1  12       84.25      104.86      9.34 o 
   2   1  12       28.44       30.77      4.51 o 
   3   1  12       38.50       37.42      5.00 o 
   4   1  12       29.63       41.49      3.61 o 
 -11   2  12       14.72       14.76      2.51 o 
 -10   2  12        5.33        4.19      1.77 o 
  -9   2  12       24.20       20.25      2.58 o 
  -8   2  12       11.01        9.32      2.04 o 
  -7   2  12       74.58       79.20      4.38 o 
  -6   2  12       19.83       22.73      3.23 o 
  -5   2  12        2.87        0.57      1.32 o 
  -4   2  12      128.35      109.99     17.65 o 
  -3   2  12      447.71      448.82     10.78 o 
  -2   2  12       63.59       63.16      8.20 o 
  -1   2  12       39.42       46.51      5.06 o 
   0   2  12        0.17        0.12      2.00 o 
   1   2  12       23.14       21.97      3.73 o 
   2   2  12       47.27       56.33      5.78 o 
   3   2  12        8.21        9.61      4.47 o 
   4   2  12       17.11       13.82      2.39 o 
 -10   3  12        2.61        3.24      1.72 o 
  -9   3  12       12.25       13.42      3.03 o 
  -8   3  12       17.09       17.68      2.45 o 
  -7   3  12        0.01        1.34      1.41 o 
  -6   3  12       49.06       49.13      3.44 o 
  -5   3  12       12.69       13.04      2.45 o 
  -4   3  12       81.08       86.63      7.14 o 
  -3   3  12       89.06       75.43      6.87 o 
  -2   3  12       80.14       78.13      6.43 o 
  -1   3  12       17.12       21.00      6.24 o 
   0   3  12        5.12        4.51      2.28 o 
   1   3  12        1.16       -0.11      2.41 o 
   2   3  12      177.02      186.19     16.01 o 
   3   3  12        2.56        1.74      2.43 o 
   4   3  12      190.90      232.87      8.32 o 
 -10   4  12       11.00        8.06      2.34 o 
  -9   4  12        1.56        1.05      1.80 o 
  -8   4  12       46.84       47.28      4.17 o 
  -7   4  12       13.85       14.87      2.24 o 
  -6   4  12       80.22       80.10      4.33 o 
  -5   4  12       12.91       14.76      2.55 o 
  -4   4  12        6.23        8.13      2.18 o 
  -3   4  12      453.16      431.30     26.10 o 
  -2   4  12       80.04       70.89      4.77 o 
  -1   4  12       18.52       16.80      3.44 o 
   0   4  12       23.23       14.69      3.21 o 
   1   4  12       11.88        8.96      3.02 o 
   2   4  12       24.80       33.52      4.68 o 
   3   4  12        1.60        0.54      2.21 o 
  -9   5  12       34.46       37.32      3.83 o 
  -8   5  12       21.23       22.11      3.07 o 
  -7   5  12        4.46        4.47      2.01 o 
  -6   5  12       25.21       17.06      3.51 o 
  -5   5  12      141.30      139.03      8.33 o 
  -4   5  12       11.03        9.53      2.26 o 
  -3   5  12      217.53      208.56      7.27 o 
  -2   5  12        0.59        0.07      1.57 o 
  -1   5  12       28.44       32.13      4.32 o 
   0   5  12        0.92        2.64      2.22 o 
   1   5  12       20.28       23.25      5.32 o 
   2   5  12      143.59      153.63      8.26 o 
   3   5  12       60.17       62.27     11.69 o 
  -8   6  12        0.10        1.22      1.81 o 
  -7   6  12        0.06       -1.54      2.02 o 
  -6   6  12       91.37       81.36      6.86 o 
  -5   6  12       40.98       39.96      5.07 o 
  -4   6  12      123.86      131.07      7.33 o 
  -3   6  12        0.01       -1.95      1.75 o 
  -2   6  12       36.84       49.73      5.29 o 
  -1   6  12        6.76        5.47      2.25 o 
   0   6  12        0.09        0.85      2.14 o 
   1   6  12       50.92       61.59      5.96 o 
   2   6  12      255.18      300.52     11.77 o 
  -7   7  12        8.78        8.92      4.00 o 
  -6   7  12        1.19       -2.45      2.83 o 
  -5   7  12       79.06       77.00      6.64 o 
  -4   7  12        2.67        4.93      2.49 o 
  -3   7  12        0.02       -1.41      2.56 o 
  -2   7  12       80.09       87.79      6.96 o 
  -1   7  12        0.02       -0.78      1.98 o 
   0   7  12        3.54        3.86      3.50 o 
   1   7  12       62.40       76.79      9.80 o 
  -5   8  12        7.36        9.43      3.10 o 
  -4   8  12        1.10        0.42      4.02 o 
  -3   8  12       24.59       23.39      4.18 o 
  -2   8  12        0.17        2.23      2.36 o 
  -1   8  12        2.91        1.19      2.42 o 
 -10   1  13        3.39        8.32      2.15 o 
  -9   1  13      163.77      167.15      7.42 o 
  -8   1  13      320.26      326.85     10.05 o 
  -7   1  13        0.19        0.38      1.75 o 
  -6   1  13        6.83        6.08      1.65 o 
  -5   1  13       16.37        9.07      5.09 o 
  -4   1  13       50.75       54.98      5.68 o 
  -3   1  13        4.37        3.22      2.48 o 
  -2   1  13      295.01      309.74     11.73 o 
  -1   1  13       62.11       75.17      6.60 o 
   0   1  13       83.40       83.84      7.12 o 
   1   1  13      254.16      305.56     12.70 o 
   2   1  13        1.52       -1.93      2.20 o 
  -9   2  13        4.16        1.46      1.70 o 
  -8   2  13        0.72        2.34      1.70 o 
  -7   2  13        0.86        0.05      1.96 o 
  -6   2  13       52.29       55.09      4.54 o 
  -5   2  13      114.00      119.30     11.30 o 
  -4   2  13        5.01        3.01      3.50 o 
  -3   2  13        4.90        2.33      2.36 o 
  -2   2  13       17.73       12.71      3.24 o 
  -1   2  13       27.48       37.28     18.35 o 
   0   2  13       21.60       26.75      4.34 o 
   1   2  13      162.21      181.44      9.31 o 
   2   2  13       16.78       16.25      3.76 o 
  -9   3  13        0.02       -0.12      1.59 o 
  -8   3  13       10.84        9.94      2.16 o 
  -7   3  13       37.74       38.06      3.30 o 
  -6   3  13        0.35        1.37      1.89 o 
  -5   3  13       25.57       24.56      3.26 o 
  -4   3  13       86.67       72.28     10.97 o 
  -3   3  13       30.24       32.53      6.72 o 
  -2   3  13        0.22       -2.36      1.57 o 
  -1   3  13        7.84        5.01      2.62 o 
   0   3  13        0.67       -0.29      2.04 o 
   1   3  13       77.82       90.47      7.50 o 
   2   3  13       52.30       82.60      7.30 o 
  -8   4  13        0.04        0.31      1.81 o 
  -7   4  13        1.25       -1.56      2.65 o 
  -6   4  13      102.86      114.24      6.53 o 
  -5   4  13        1.89       -1.24      1.64 o 
  -4   4  13       93.92       99.63      6.01 o 
  -3   4  13        3.75        1.67      2.16 o 
  -2   4  13        0.04       -0.71      2.06 o 
  -1   4  13       74.68       70.47      6.51 o 
   0   4  13       15.80       17.16      4.28 o 
   1   4  13       24.60       29.89      4.67 o 
  -8   5  13       42.19       37.37      5.16 o 
  -7   5  13       30.63       33.96      4.83 o 
  -6   5  13       37.25       36.69      4.82 o 
  -5   5  13       54.74       61.19      6.08 o 
  -4   5  13       45.90       46.22      5.26 o 
  -3   5  13       23.78       31.18      4.46 o 
  -2   5  13       30.05       26.39      4.26 o 
  -1   5  13       49.42       51.96      5.68 o 
   0   5  13        8.22        9.27      4.69 o 
  -6   6  13       15.13       16.67      3.79 o 
  -5   6  13       13.90       12.70      3.46 o 
  -4   6  13       67.55       61.56      6.12 o 
  -3   6  13        7.06        5.80      2.64 o 
  -2   6  13       22.24       36.81      7.28 o 
  -1   6  13       16.43       11.14      4.56 o 
  -8   0  14      579.90      604.17     39.78 o 
  -7   0  14       26.17       29.27      4.51 o 
  -6   0  14      102.07      120.80     12.26 o 
  -5   0  14      299.53      335.57     18.06 o 
  -4   0  14        3.05        8.06      4.48 o 
  -3   0  14      148.68      165.17     12.43 o 
  -2   0  14      195.45      248.90     15.56 o 
  -1   0  14        3.90        5.91      4.45 o 
   0   0  14       21.68       20.35      6.27 o 
  -8   1  14        2.65        4.43      2.38 o 
  -7   1  14      153.61      168.99      9.23 o 
  -6   1  14      221.49      240.62      8.47 o 
  -5   1  14        9.33        5.86      2.91 o 
  -4   1  14        9.22       11.74      3.49 o 
  -3   1  14       48.93       50.53      6.28 o 
  -2   1  14       51.62       57.12      6.18 o 
  -1   1  14       24.38       26.77      4.83 o 
   0   1  14      150.93      177.54     17.06 o 
  -7   2  14      220.45      228.26      8.44 o 
  -6   2  14       29.77       26.93      3.66 o 
  -5   2  14        0.80        5.45      2.97 o 
  -4   2  14        3.44        4.36      2.80 o 
  -3   2  14       10.32       11.67      3.34 o 
  -2   2  14        7.56        7.83      4.35 o 
  -1   2  14       10.41       13.35      3.84 o 
  -7   3  14        0.00        0.62      2.01 o 
  -6   3  14      131.55      136.70      9.91 o 
  -5   3  14       42.58       41.21      4.21 o 
  -4   3  14       14.33       14.37      3.77 o 
  -3   3  14       23.39       30.60      4.77 o 
  -2   3  14       27.24       40.49      5.34 o 
  -1   3  14       28.56       26.16      4.53 o 
  -5   4  14      103.17      112.34      6.78 o 
  -4   4  14       60.73       65.53      6.46 o 
  -3   4  14        0.33        0.60      2.29 o 
                                                 
